# Supplementary material for: A Population-Based Acute Meningitis and Encephalitis Syndromes Surveillance in Guangxi, China, May 2007- June 2012
Source: PLoS One. 2015 Dec 3;10(12):e0144366. doi: 10.1371/journal.pone.0144366 (PMC4669244; doi:10.1371/journal.pone.0144366)
Supplement: S1 Dataset — (XLSX) [file pone.0144366.s001.xlsx]

## Sheet: Sheet1
gender	age	Prognosis	fever	Degree of fever	Headache	Diarrhea	Vomiting	Projectile vomiting	Lethargy	Drowsiness	Alteration of Consciousness	Convulsion	Neck stiffness	Opisthotonus	Meningeal irritation	Skin petechiae	Collect Blood	Date of collected blood	White blood cell (×109)	Blood neutrophils (%)	Blood culture	Specific Blood culture result	Collect CSF	Date of collect CSF	CSF protein, g/d	CSF leukocyte count (×106)	CSF glucose (mmol/L)	CSF chloride (mmol/L)	CSF culture	Specific CSF culture result	JE of first blood specimen	Collect second blood	Date of collect second blood	JE of second blood specimen	JE result of CSF	Virus test result
Male	1.2	Cure	Yes	39 to 40	Unknown	No	Yes	No	Yes	Yes	Yes	Yes	Yes	No	No	No	Yes	04-14-2010	17.68	78.9	Untest		Yes	04-13-2010	0.47	16	2.3	112	Negative		Untest	No		NA	Untest	Untest other virus
Female	81	Not improve	Yes	<39	Unknown	No	No	NA	No	No	No	No	No	No	No	No	Yes	04-14-2010	9.11	81.5	Negative		Yes	04-14-2010	1.6	985	0.5	90	Fungi	Cryptococcus neoformans	Untest	No		NA	Untest	Untest other virus
Female	64	Cure	Yes	<39	Yes	No	Yes	No	No	No	No	No	No	No	No	No	Yes	07-16-2010	5.83	21	Untest		Yes	07-15-2010	3.8	50	3	127	Negative		Untest	No		NA	Untest	Untest other virus
Male	0.3	Cure	Yes	39 to 40	Unknown	No	Yes	Yes	Yes	No	No	Yes	No	No	No	No	Yes	04-27-2007	17	5.2	Negative		Yes	04-30-2007	NA	4	2.44	106	Negative		Negative	No		NA	Untest	Negative
Male	1	Better	Yes	39 to 40	Unknown	Yes	Yes	No	Yes	No	No	Yes	No	No	No	No	Yes	04-30-2007	10.1	75	Untest		No	NA	NA	NA	NA	NA	NA		Negative	No		NA	NA	Negative
Female	5	Better	Yes	39 to 40	No	Yes	No	NA	No	No	No	Yes	No	No	No	No	Yes	04-30-2007	16	76.7	Negative		Yes	2007-02-05	3.37	6	3.5	107	Negative		Negative	No		NA	Negative	Mumps
Female	0.4	Not improve	Yes	39 to 40	Unknown	Yes	Yes	No	Yes	Yes	No	Yes	No	Yes	No	No	Yes	04-28-2007	30.2	67.4	Negative		No	NA	NA	NA	NA	NA	NA		Untest	No		NA	NA	Untest other virus
Female	4.5	Better	Yes	<39	Yes	No	Yes	No	No	No	No	Yes	No	No	No	No	Yes	2007-02-05	8.3	78.2	Negative		No	NA	NA	NA	NA	NA	NA		Negative	No		NA	NA	enterovirus
Male	8.9	Better	Yes	39 to 40	Yes	Yes	Yes	No	Yes	No	No	Yes	No	No	No	No	Yes	2007-06-05	18.3	84	Negative		Yes	2007-07-05	NA	1	3.1	103	Negative		Negative	No		NA	Untest	Mumps
Female	0.3	Better	Yes	<39	Unknown	No	No	NA	No	Yes	No	Yes	No	No	No	No	Yes	2007-07-05	8.6	38.3	Negative		Yes	2007-08-05	NA	6	4.77	106	Negative		Negative	Yes	05-15-2007	Negative	Negative	Negative
Female	0.2	Death	Yes	39 to 40	Unknown	No	Yes	No	No	No	No	Yes	Yes	No	No	No	Yes	2007-10-05	3.3	26.7	Negative		No	NA	NA	NA	NA	NA	NA		Negative	No		NA	NA	Negative
Female	17.1	Better	Yes	39 to 40	Yes	No	Yes	No	Yes	Yes	Yes	No	Yes	No	Yes	No	Yes	2007-11-05	11.3	66.7	Negative		Yes	2007-12-05	0.28	5	4.11	110	Negative		Negative	No		NA	Negative	Negative
Male	0.6	Not improve	Yes	39 to 40	Unknown	No	Yes	No	Yes	Yes	No	Yes	Yes	No	No	No	Yes	05-14-2007	12	50	Untest		Yes	05-14-2007	NA	52	5.9	98	Negative		Negative	No		NA	Negative	Negative
Female	7	Not improve	Yes	39 to 40	Yes	Yes	Yes	No	Yes	Yes	No	Yes	No	No	No	No	Yes	05-14-2007	14.6	89.7	Negative		Yes	05-15-2007	NA	12	5.95	113	Negative		Untest	No		NA	Negative	Untest other virus
Male	4.8	Death	Yes	39 to 40	Unknown	No	Yes	No	Yes	Yes	No	Yes	No	No	Yes	No	Yes	05-16-2007	14.7	77.1	Negative		Yes	05-16-2007	0.5	6	4.15	109	Negative		Negative	No		NA	Negative	Negative
Male	71	Better	Yes	<39	Yes	No	Yes	No	Yes	Yes	No	No	No	No	No	No	Yes	05-15-2007	9.7	86.9	Negative		Yes	05-16-2007	NA	48	2.36	102	Negative		Negative	No		NA	Negative	Negative
Male	13.6	Better	Yes	39 to 40	Unknown	No	No	NA	Yes	No	No	No	Yes	No	No	No	Yes	05-18-2007	8.7	56.1	Negative		Yes	05-18-2007	0.64	4	2.77	109	Negative		Negative	No		NA	Negative	Mumps
Male	9.9	Better	Yes	39 to 40	Unknown	No	Yes	No	Yes	No	No	Yes	Yes	No	No	No	Yes	05-18-2007	15.3	11.3	Untest		Yes	05-18-2007	0.38	1	3.72	99	Negative		Negative	No		NA	Negative	Mumps
Male	11.8	Cure	Yes	39 to 40	Yes	No	Yes	Yes	Yes	Yes	Yes	No	Yes	No	Yes	No	Yes	05-19-2007	24.9	88.4	Negative		No	NA	NA	NA	NA	NA	NA		Negative	No		NA	NA	Negative
Male	6.3	Better	Yes	39 to 40	Yes	No	Yes	No	Yes	Yes	No	No	No	No	Yes	No	Yes	05-20-2007	2.9	0.9	Negative		Yes	05-21-2007	NA	1	2.08	97	Negative		Negative	No		NA	Negative	Negative
Female	21.4	Better	Yes	39 to 40	Yes	No	Yes	No	Yes	Yes	No	No	No	No	No	No	Yes	05-21-2007	7.8	80	Negative		Yes	05-21-2007	0.46	10	3.48	97	Negative		Negative	No		NA	Negative	Negative
Female	1.3	Better	Yes	39 to 40	Yes	No	No	NA	Yes	No	No	Yes	No	No	No	No	Yes	05-22-2007	7.1	52.3	Negative		No	NA	NA	NA	NA	NA	NA		Negative	No		NA	NA	Negative
Female	3.6	Better	Yes	39 to 40	Unknown	No	No	NA	Yes	Yes	No	Yes	No	No	No	No	Yes	05-27-2007	4.5	69.3	Untest		Yes	05-28-2007	NA	4	3.41	104	Negative		Negative	No		NA	Negative	enterovirus
Female	60	Better	Yes	<39	Yes	No	No	NA	Yes	Yes	Yes	Yes	No	No	No	No	Yes	05-22-2007	14.2	87	Negative		Yes	05-23-2007	NA	8	4.14	101	Negative		Negative	No		NA	Negative	Measles
Female	54	Cure	Yes	39 to 40	Yes	No	Yes	No	Yes	No	No	No	Yes	No	Yes	No	Yes	2007-05-06	25.2	86.5	Negative		Yes	2007-06-06	0.8	40	2.73	110	Negative		Negative	No		NA	Negative	Negative
Female	2	Better	Yes	39 to 40	Yes	Yes	No	NA	No	Yes	No	No	Yes	No	Yes	No	Yes	2007-08-06	30.8	76.7	Negative		Yes	2007-09-06	0.6	8	4.05	102	Negative		Positive	No		NA	Positive	JE
Male	2.6	Better	Yes	39 to 40	Unknown	No	No	NA	Yes	Yes	Yes	Yes	Yes	No	Yes	No	Yes	2007-08-06	7.8	85.9	Negative		No	NA	NA	NA	NA	NA	NA		Negative	No		NA	NA	Negative
Male	11	Better	Yes	>40	Yes	No	Yes	No	Yes	Yes	No	No	Yes	No	Yes	No	Yes	2007-11-06	9.7	72.2	Untest		Yes	2007-11-06	0.17	7	3.36	1014	Untest		Negative	No		NA	Negative	Untest other virus
Male	14	Cure	No	39 to 40	Yes	No	Yes	Yes	Yes	Yes	No	No	Yes	No	Yes	No	Yes	2007-12-06	11.5	44.3	Negative		Yes	06-13-2007	NA	7	3.82	105	Negative		Negative	No		NA	Negative	Negative
Male	10.9	Better	Yes	39 to 40	Yes	No	Yes	No	Yes	No	No	No	No	No	No	No	Yes	2007-11-06	15.1	67.3	Negative		Yes	06-13-2007	0.1	12	2.73	103	Negative		Untest	No		NA	Negative	Untest other virus
Male	56	Better	Yes	39 to 40	Yes	No	Yes	No	Yes	Yes	Yes	No	Yes	No	Yes	No	Yes	2007-10-06	20	70.8	Other bacteria	streptococcus suis	Yes	06-13-2007	2.1	15	0.46	102	Other bacteria	streptococcus suis	Negative	Yes	06-21-2007	Negative	Negative	Negative
Male	5.2	Cure	Yes	>40	Yes	No	Yes	No	Yes	Yes	No	Yes	No	No	No	No	Yes	06-13-2007	9	64.6	Negative		Yes	06-14-2007	0.1	1	6.04	116	Negative		Negative	Yes	06-18-2007	Negative	Negative	Negative
Male	1.3	Death	Yes	39 to 40	Unknown	No	Yes	No	Yes	Yes	Yes	Yes	Yes	Yes	Yes	No	Yes	06-13-2007	26.8	55.8	Negative		Yes	06-14-2007	NA	2	5.17	104	Negative		Negative	No		NA	Negative	Negative
Male	2.3	Better	Yes	39 to 40	Unknown	No	No	NA	No	No	No	Yes	No	No	Yes	No	Yes	2007-12-06	5.9	50.8	Untest		Yes	06-16-2007	0.81	4	3.1	107	Negative		Positive	No		NA	Positive	JE
Male	3.6	Better	Yes	39 to 40	Unknown	No	No	NA	Yes	Yes	No	Yes	No	No	No	No	Yes	06-17-2007	16.6	78.9	Negative		Yes	06-17-2007	0.52	8	5.61	108	Negative		Positive	No		NA	Positive	JE
Female	5.3	Cure	Yes	39 to 40	Unknown	No	Yes	No	Yes	Yes	Yes	Yes	Yes	No	No	No	Yes	06-16-2007	15.2	76.4	Negative		Yes	06-16-2007	0.54	9	4.17	105	Negative		Negative	No		NA	Untest	Mumps
Male	72	Cure	Yes	<39	Yes	No	Yes	No	Yes	No	No	No	Yes	No	Yes	No	Yes	06-16-2007	15.2	70.1	Negative		Yes	06-18-2007	NA	26	3.46	96	Negative		Untest	No		NA	Negative	Untest other virus
Male	2.7	Better	Yes	39 to 40	Unknown	No	No	No	Yes	Yes	Yes	Yes	No	No	No	No	Yes	06-18-2007	6.9	39.1	Untest		Yes	06-18-2007	NA	20	2.9	109	Negative		Positive	No		NA	Positive	JE
Male	2.5	Better	Yes	39 to 40	Unknown	No	No	No	Yes	No	Yes	Yes	No	Yes	No	No	Yes	06-20-2007	13.7	61.2	Negative		Yes	06-20-2007	NA	300	2.76	105	Negative		Positive	No		NA	Positive	JE
Female	24	Better	Yes	39 to 40	Yes	No	No	NA	Yes	Yes	Yes	Yes	Yes	Yes	Yes	Yes	Yes	06-20-2007	10.5	77.6	Negative		Yes	06-20-2007	1.14	32	3.82	104	Negative		Positive	No		NA	Positive	JE
Male	4.5	Better	Yes	39 to 40	Yes	Yes	No	NA	Yes	Yes	No	Yes	Yes	No	Yes	No	Yes	06-24-2007	5.7	37.8	Negative		Yes	06-22-2007	NA	14	4.14	105	Negative		Negative	No		NA	Positive	JE
Female	1.5	Better	Yes	39 to 40	Unknown	No	No	NA	Yes	Yes	Yes	Yes	Yes	Yes	Yes	No	Yes	06-21-2007	17.3	70.6	Untest		Yes	06-21-2007	0.14	32	3.02	101	Negative		Positive	No		NA	Positive	JE
Female	0.3	Better	Yes	39 to 40	Yes	Yes	No	NA	Yes	Yes	No	Yes	No	No	Yes	No	Yes	06-22-2007	9.7	57.1	Negative		Yes	06-22-2007	0.6	3	3.75	109	Negative		Negative	No		NA	Negative	enterovirus
Male	86	Better	Yes	<39	Yes	No	Yes	No	Yes	Yes	No	Yes	Yes	No	Yes	No	Yes	06-21-2007	35.3	74.8	Other bacteria	streptococcus suis	Yes	06-21-2007	4.7	660	0.94	102	Other bacteria	streptococcus suis	Untest	No		NA	Negative	Untest other virus
Male	6	Not improve	Yes	>40	Yes	No	No	NA	Yes	Yes	No	Yes	Yes	No	No	No	Yes	06-21-2007	13.3	75	Untest		Yes	06-22-2007	NA	36	5.4	104	Negative		Negative	No		NA	Negative	Untest other virus
Male	5	Better	Yes	39 to 40	Unknown	No	No	No	Yes	No	No	Yes	Yes	No	Yes	No	Yes	06-23-2007	23.8	81.1	Negative		Yes	06-25-2007	0.14	100	4	102	Negative		Untest	No		NA	Positive	JE
Female	2.8	Better	Yes	39 to 40	Unknown	No	Yes	No	Yes	Yes	No	Yes	No	Yes	Yes	No	Yes	06-24-2007	22.3	73	Negative		Yes	06-25-2007	0.1	200	2.7	109	Negative		Positive	No		NA	Positive	JE
Male	5.5	Cure	Yes	39 to 40	Unknown	No	Yes	No	Yes	No	No	Yes	No	No	Yes	No	Yes	06-24-2007	3.8	48.5	Negative		Yes	06-25-2007	NA	40	3.36	107	Negative		Negative	No		NA	Negative	enterovirus
Male	5	Not improve	Yes	39 to 40	Yes	No	Yes	No	Yes	No	Yes	Yes	Yes	No	No	No	Yes	06-26-2007	49.5	52.3	Negative		No	NA	NA	NA	NA	NA	NA		Positive	No		NA	NA	JE
Female	1.8	Better	Yes	>40	Unknown	No	No	NA	Yes	No	Yes	Yes	No	No	No	No	Yes	06-26-2007	18.1	78	Negative		Yes	06-27-2007	1.75	500	3.7	102	Negative		Untest	No		NA	Positive	JE
Male	4.6	Better	Yes	39 to 40	Unknown	No	Yes	Unknown	Yes	Yes	No	Yes	No	No	Yes	No	Yes	06-30-2007	18	83.1	Negative		Yes	06-30-2007	NA	260	3.14	104	Negative		Positive	No		NA	Positive	JE
Female	5	Better	Yes	39 to 40	Unknown	No	No	NA	Yes	Yes	Yes	Yes	No	No	Yes	No	Yes	06-29-2007	14.6	82.1	Negative		Yes	06-30-2007	NA	204	3.85	103	Negative		Positive	No		NA	Untest	JE
Male	8	Better	Yes	39 to 40	Yes	No	Yes	Yes	Yes	No	No	No	No	No	No	No	Yes	06-30-2007	11.5	88.7	Untest		Yes	06-30-2007	0.55	20	4.85	112	Negative		Negative	No		NA	Negative	Mumps
Male	4.6	Better	Yes	<39	No	No	No	NA	Yes	Yes	Yes	No	No	No	No	No	Yes	2007-02-07	24.7	83.8	Untest		No	NA	NA	NA	NA	NA	NA		Negative	No		NA	NA	Negative
Male	10.8	Better	Yes	39 to 40	Yes	No	Yes	No	Yes	No	No	No	Yes	No	Yes	No	Yes	2007-01-07	10	75.3	Negative		Yes	2007-01-07	0.05	36	3.1	107	Negative		Negative	No		NA	Negative	Negative
Male	3.5	Better	Yes	39 to 40	Yes	No	No	NA	Yes	No	No	Yes	No	No	No	No	Yes	06-30-2007	7.9	61.7	Negative		No	NA	NA	NA	NA	NA	NA		Negative	No		NA	NA	HSV
Male	5.3	Better	Yes	39 to 40	Yes	No	No	NA	No	No	No	Yes	Yes	No	Yes	No	Yes	2007-03-07	14.4	86.9	Negative		No	NA	NA	NA	NA	NA	NA		Negative	No		NA	NA	enterovirus
Male	2.5	Cure	Yes	39 to 40	Unknown	No	Yes	No	No	No	No	Yes	Yes	No	Yes	No	Yes	2007-05-07	7.6	73.4	Untest		No	NA	NA	NA	NA	NA	NA		Negative	No		NA	NA	Negative
Male	1.6	Cure	Yes	39 to 40	Unknown	No	Yes	No	No	No	Yes	Yes	No	No	No	No	Yes	2007-06-07	15.4	39.6	Untest		No	NA	NA	NA	NA	NA	NA		Negative	No		NA	NA	enterovirus
Male	6	Cure	Yes	<39	Yes	No	Yes	No	No	No	No	No	No	No	No	No	Yes	2007-10-07	9.2	68.5	Untest		Yes	2007-10-07	0.61	130	3.01	114			Negative	No		NA	Negative	enterovirus
Male	78	Not improve	Yes	<39	No	Yes	Yes	No	Yes	Yes	Yes	No	No	No	No	No	Yes	2007-09-07	4.89	92.5	Other bacteria	Klebsiella pneumoniae	Yes	2007-08-07		999			Other bacteria	Klebsiella pneumoniae	Negative	No		NA	Untest	Negative
Female	0.4	Cure	Yes	39 to 40	Unknown	Yes	Yes	No	Yes	No	No	No	No	No	No	No	Yes	2007-05-07	26.1	44.8	Negative		Yes	2007-11-07	0.24	14	1.91	106	Negative		Negative	No		NA	Untest	Negative
Female	6	Cure	Yes	39 to 40	Unknown	No	No	NA	No	No	Yes	Yes	No	No	No	No	Yes	07-15-2007	14.79	84.1	Streptococcus pneumonia	Streptococcus pneumonia	No	NA	NA	NA	NA	NA	NA		Negative	No		NA	Negative	Negative
Male	2.5	Better	Yes	39 to 40	Unknown	No	No	NA	Yes	Yes	Yes	Yes	No	No	No	No	Yes	07-16-2007	9	43.7	Negative		Yes	07-17-2007	NA	6	3.62	108	Untest		Negative	No		NA	Negative	Mumps
Female	15.4	Death	Yes	39 to 40	Unknown	Yes	No	NA	Yes	Yes	Yes	Yes	No	No	No	No	Yes	07-17-2007	14.5	83.3	Negative		Yes	07-18-2007	NA	9	5.33	109	Negative		Negative	No		NA	Negative	Mumps
Female	33	Not improve	Yes	<39	Unknown	No	No	NA	Yes	Yes	Yes	No	No	No	No	No	Yes	07-17-2007	4.7	71.8	Negative		No	NA	NA	NA	NA	NA	NA		Negative	No		NA	NA	Mumps
Female	1.1	Cure	Yes	39 to 40	Unknown	No	Yes	No	Yes	No	No	Yes	Yes	No	Yes	No	Yes	07-16-2007	22.8	69.4	Negative		No	NA	NA	NA	NA	NA	NA		Untest	No		NA	NA	Untest other virus
Female	0.6	Better	Yes	39 to 40	Unknown	No	No	NA	Yes	Yes	Yes	Yes	No	No	No	No	Yes	07-17-2007	23	51.1	Negative		Yes	07-17-2007	NA	120	3.42	101	Negative		Negative	No		NA	Untest	enterovirus
Male	1.6	Better	Yes	>40	Unknown	No	Yes	No	No	No	Yes	Yes	No	No	No	No	Yes	07-21-2007	4.3	38.9	Negative		No	NA	NA	NA	NA	NA	NA		Negative	No		NA	NA	Mumps
Female	8	Better	Yes	39 to 40	Yes	No	Yes	No	Yes	Yes	Yes	Yes	No	No	No	No	Yes	07-20-2007	10.8	71.6	Negative		Yes	07-23-2007	NA	200	3.77	106	Negative		Negative	No		NA	Negative	Mumps
Male	32	Better	Yes	39 to 40	Yes	No	Yes	No	Yes	Yes	Yes	Yes	Yes	No	Yes	No	Yes	07-19-2007	12.5	87.3	Negative		Yes	07-20-2007	1.91	14	3.4	103	Negative		Negative	No		NA	Untest	Negative
Male	43	Better	Yes	<39	Yes	No	Yes	No	Yes	Yes	Yes	No	Yes	No	Yes	No	Yes	07-26-2007	11.7	87.3	Negative		Yes	07-28-2007	1.31	148	2.63	99	Negative		Negative	No		NA	Negative	Negative
Female	17	Better	Yes	<39	Yes	No	No	NA	Yes	No	No	No	No	No	No	No	Yes	07-29-2007	9.6	58.4	Negative		Yes	07-29-2007	0.38	9	2.5	110	Negative		Negative	No		NA	Negative	enterovirus
Male	5.6	Cure	Yes	>40	Unknown	No	Yes	No	Yes	No	Yes	Yes	No	No	No	No	Yes	07-28-2007	10.5	77.1	Untest		Yes	07-30-2007	0.17	7	3.4	101	Negative		Negative	No		NA	Negative	Mumps
Female	14	Death	Yes	39 to 40	Unknown	No	No	NA	Yes	Yes	Yes	Yes	No	No	No	No	Yes	07-30-2007	11.5	40.4	Fungi	Pichia ohmeri	No	NA	NA	NA	NA	NA	NA		Negative	No		NA	Negative	Negative
Male	1	Better	Yes	<39	Unknown	Yes	No	NA	No	No	No	Yes	No	No	No	No	Yes	2007-01-08	18.4	51.2	Negative		No	NA	NA	NA	NA	NA	NA		Negative	No		NA	NA	Negative
Female	59.9	Better	Yes	<39	Yes	No	No	NA	Yes	Yes	Yes	Yes	Yes	No	Yes	No	Yes	2007-04-08	17.7	87	Negative		Yes	2007-03-08	0.57	248	1.28	105	Negative		Untest	No		NA	Negative	Untest other virus
Female	54	Better	No	NA	No	No	No	NA	No	No	Yes	No	Yes	No	Yes	No	Yes	2007-07-08	9.9	76.8	Negative		Yes	2007-09-08	0.89	16	4.56	114	Negative		Untest	No		NA	Negative	Untest other virus
Female	2.1	Not improve	Yes	>40	Unknown	No	No	NA	Yes	Yes	Yes	Yes	No	No	No	No	Yes	2007-09-08	10.7	5.2	Negative		Yes	2007-09-08	NA	16	4.56	114	Negative		Negative	No		NA	Negative	Negative
Male	9	Better	Yes	39 to 40	Unknown	No	Yes	No	Yes	Yes	Yes	Yes	No	No	Yes	No	Yes	08-14-2007	16.9	75.8	Negative		Yes	08-14-2007	0.55	16	5.02	110	Negative		Negative	No		NA	Negative	Negative
Male	6	Better	Yes	<39	Yes	No	Yes	No	Yes	No	Yes	Yes	No	No	No	No	Yes	08-21-2007	10.3	91.1	Untest		Yes	08-22-2007	NA	12	4.51	107	Negative		Negative	Yes	08-30-2007	Negative	Negative	Negative
Female	68	Better	Yes	<39	Unknown	No	No	NA	Yes	Yes	Yes	No	Yes	No	Yes	No	Yes	08-28-2007	5.9	67.9	Untest		Yes	08-29-2007	NA	28	3.28	93	Untest		Negative	No		NA	Negative	Negative
Male	0.5	Better	Yes	39 to 40	Unknown	Yes	No	NA	Yes	Yes	Yes	Yes	No	No	No	No	Yes	09-15-2007	12.8	75.7	Other bacteria	Staphylococcus hominis	Yes	09-16-2007	NA	28	4.26	106	Negative		Negative	No		NA	Negative	Negative
Female	55	Better	Yes	<39	Yes	No	Yes	No	No	No	No	No	Yes	No	No	No	Yes	2007-09-09	5.8	37.3	Negative		Yes	2007-10-09	NA	16	3.7	111	Negative		Negative	No		NA	Negative	enterovirus
Female	60	Better	No	<39	No	No	No	NA	No	No	Yes	No	Yes	No	No	No	Yes	09-15-2007	10.9	67.5	Negative		Yes	2007-06-09	0.91	50	3.8	107	Negative		Negative	No		NA	Negative	Mumps
Female	62.6	Better	Yes	<39	Yes	No	Yes	No	Yes	Yes	Yes	No	Yes	No	Yes	No	Yes	09-29-2007	19.2	84.7	Negative		Yes	09-29-2007	NA	108	0.5	97	Negative		Negative	No		NA	Untest	enterovirus
Male	45	Better	Yes	39 to 40	No	No	No	NA	Yes	Yes	Yes	Yes	Yes	No	No	No	Yes	10-25-2007	11	94.8	Negative		Yes	10-26-2007	0.19	15	3.65	106	Negative		Negative	No		NA	Negative	Negative
Male	5.3	Better	Yes	39 to 40	Yes	No	Yes	No	Yes	Yes	No	Yes	Yes	No	Yes	No	Yes	10-27-2007	13.3	78.3	Negative		Yes	10-28-2007	NA	6	6.31	106	Negative		Negative	No		NA	Untest	Mumps
Female	1.1	Cure	Yes	39 to 40	Unknown	No	No	NA	Yes	Yes	Yes	Yes	No	No	No	No	Yes	10-29-2007	17.3	73.8	Negative		Yes	10-30-2007	NA	4	5.13	104	Negative		Untest	No		NA	Negative	Untest other virus
Female	5	Better	Yes	39 to 40	Yes	No	No	NA	Yes	Yes	Yes	Yes	Yes	No	No	No	Yes	2007-06-11	6.4	33.8	Negative		Yes	2007-09-11	0.24	200	3.4	104	Negative		Untest	No		NA	Positive	JE
Female	42	Better	Yes	>40	Yes	Yes	No	NA	Yes	Yes	Yes	Yes	Yes	No	Yes	No	Yes	2007-12-11	9	49.4	Negative		Yes	2007-12-11	NA	6	4.55	108	Untest		Untest	No		NA	Untest	Untest other virus
Male	14	Better	Yes	39 to 40	Yes	No	Yes	No	Yes	No	Yes	Yes	Yes	No	Yes	No	Yes	12-19-2007	21.9	84	Streptococcus pneumonia	Streptococcus pneumonia	Yes	12-20-2007	0.57	980	3.52	115	Negative		Negative	No		NA	Negative	Negative
Male	43	Better	Yes	39 to 40	Yes	Yes	No	NA	No	No	Yes	No	Yes	No	Yes	No	Yes	12-27-2007	22.7	78.8	Streptococcus pneumonia	Streptococcus pneumonia	Yes	12-28-2027	NA	4	2.31	104	Negative		Negative	No		NA	Negative	Negative
Female	13	Better	Yes	<39	Yes	No	Yes	No	No	No	Yes	Yes	Yes	No	Yes	No	Yes	12-28-2007	14.4	70.1	Untest		Yes	2007-12-12	NA	12	3.98	107	Negative		Negative	No		NA	Untest	Mumps
Male	61	Better	Yes	<39	Yes	No	Yes	No	Yes	No	Yes	No	No	No	No	No	Yes	12-29-2007	5.7	58	Negative		Yes	12-30-2007	0.16	5	3.34	109	Negative		Negative	No		NA	Untest	Negative
Female	0.5	Better	Yes	<39	Unknown	No	No	NA	Yes	Yes	Yes	Yes	No	No	No	No	Yes	2008-01-01	18.8	77.9	Negative		Yes	2008-03-01	0.9	62	3.3	121	Negative		Negative	No		NA	Negative	Negative
Male	13	Better	Yes	<39	Yes	No	No	NA	Yes	Yes	Yes	Yes	No	No	No	No	Yes	2008-03-01	3.3	46.4	Untest		Yes	2008-03-01	NA	13	4.2	116	Negative		Negative	No		NA	Negative	Mumps
Male	7	Better	Yes	39 to 40	Yes	No	Yes	No	Yes	Yes	No	No	Yes	No	Yes	No	Yes	2008-03-01	9.2	65.6	Negative		Yes	2008-04-01	NA	12	3.7	111	Negative		Negative	No		NA	Negative	Mumps
Female	40	Better	Yes	<39	Yes	No	Yes	No	Yes	No	No	Yes	No	No	No	No	Yes	2008-12-03	8.5	74.9	Negative		Yes	03-16-2008	0.18	320	0.87	98	Negative		Negative	No		NA	Untest	enterovirus
Female	4	Cure	Yes	39 to 40	Unknown	No	Yes	No	Yes	Yes	No	Yes	No	No	No	No	Yes	03-15-2008	12.2	52.3	Negative		Yes	03-16-2008	NA	60	6.23	112	Negative		Negative	No		NA	Untest	Untest other virus
Male	1	Better	Yes	<39	Unknown	No	Yes	No	Yes	Yes	No	No	No	No	No	No	Yes	03-25-2008	26.9	67.1	Negative		Yes	03-31-2008	NA	9	4.1	106	Negative		Negative	No		NA	Negative	enterovirus
Male	40	Cure	Yes	39 to 40	Yes	No	Yes	No	No	No	No	No	Yes	No	Yes	No	Yes	03-19-2008	8.5	87.6	Untest		Yes	03-20-2008	NA	16	2.6	116	Untest		Untest	No		NA	Untest	Untest other virus
Male	12	Better	Yes	<39	No	No	No	NA	Yes	Yes	Yes	No	No	No	No	No	Yes	2008-07-03	7.8	33.6	Negative		Yes	2008-09-03	NA	20	2.69	118	Negative		Untest	No		NA	Untest	Untest other virus
Female	21	Better	Yes	>40	Yes	No	Yes	No	Yes	No	No	No	Yes	No	Yes	No	Yes	2008-07-04	6.1	72.8	Negative		Yes	03-17-2008	0.21	15	1.12	114	Negative		Negative	No		NA	Negative	Negative
Male	53	Death	No	NA	Unknown	No	No	NA	No	No	Yes	No	No	No	No	No	Yes	2008-09-04	5	52.1	Untest		No	NA	NA	NA	NA	NA	NA		Negative	No		NA	NA	Untest other virus
Female	68	Better	Yes	<39	No	No	No	NA	No	No	Yes	No	No	No	Yes	No	Yes	2008-11-04	8.4	70.5	Negative		Yes	2008-11-04	0.48	12	2.81	116	Negative		Negative	No		NA	Untest	Mumps
Male	19	Better	Yes	39 to 40	No	No	Yes	No	No	No	Yes	No	Yes	No	Yes	No	Yes	2008-11-04	10.1	71.1	Other bacteria	stenotrophomonas maltophilia	Yes	2008-12-04	0.25	10	2.55	119	Negative		Negative	No		NA	Untest	Negative
Male	23	Better	Yes	39 to 40	Yes	No	Yes	No	No	No	No	No	Yes	No	Yes	No	Yes	2008-12-04	8.5	72.6	Negative		Yes	04-13-2008	0.08	3	2.4	119	Fungi	Cryptococcus neoformans	Negative	No		NA	Negative	Negative
Male	1	Death	Yes	39 to 40	Unknown	No	No	NA	Yes	Yes	Yes	Yes	Yes	No	Yes	No	Yes	04-13-2008	16.2	63.1	Other bacteria	Micrococcus luteus	No	NA	NA	NA	NA	NA	NA		Negative	No		NA	NA	enterovirus
Male	25	Better	No	NA	No	No	No	NA	No	No	Yes	Yes	No	No	No	No	Yes	2008-05-04	9.1	59.4	Untest		Yes	2008-07-04	0.17	8	3.8	112	Negative		Negative	No		NA	Negative	enterovirus
Male	7	Better	Yes	<39	Yes	No	Yes	No	Yes	No	No	No	Yes	No	Yes	No	Yes	03-31-2008	17.2	75.2	Untest		Yes	2008-05-04	0.27	5	4.2	117	Negative		Negative	No		NA	Negative	Negative
Male	7	Better	Yes	39 to 40	Yes	No	Yes	No	Yes	No	Yes	No	No	No	No	No	Yes	2008-06-04	8.7	58.1	Other bacteria	Chryseobacterium indologenes	Yes	2008-07-04	0.23	10	4.2	118	Negative		Negative	No		NA	Untest	enterovirus
Male	21	Death	Yes	>40	No	No	No	NA	No	Yes	Yes	Yes	Yes	No	Yes	No	Yes	2008-01-04	14.8	78	Negative		Yes	2008-02-04	0.41	16	2.16	108	Negative		Untest	No		NA	Untest	Untest other virus
Female	26	Better	Yes	39 to 40	Yes	No	Yes	No	No	No	Yes	Yes	Yes	No	Yes	No	Yes	04-15-2008	7.8	79.3	Negative		Yes	04-16-2008	NA	23	0.85	113	Negative		Negative	No		NA	Negative	Mumps
Female	1	Cure	Yes	<39	Unknown	No	Yes	No	Yes	No	No	No	No	No	No	No	Yes	04-16-2008	20.9	75.7	Negative		Yes	04-17-2008	0.2	11	4.2	115	Negative		Negative	Yes	04-29-2008	Negative	Negative	enterovirus
Male	9	Better	No	NA	Yes	No	Yes	No	Yes	Yes	Yes	No	Yes	No	Yes	No	Yes	04-17-2008	5	40	Negative		Yes	04-17-2008	0.35	5	3.7	102	Negative		Negative	No		NA	Negative	Negative
Female	1.6	Better	Yes	39 to 40	Yes	No	Yes	No	Yes	Yes	Yes	No	No	No	No	No	Yes	04-18-2008	6.3	32.6	Negative		Yes	04-18-2008	NA	7	3.18	115	Negative		Negative	No		NA	Negative	Mumps
Female	4	Cure	Yes	<39	Yes	No	Yes	No	Yes	No	No	No	No	No	No	No	Yes	04-19-2008	19.5	63.5	Negative		Yes	04-19-2008	0.18	13	3.15	116	Negative		Negative	No	04-29-2008	Negative	Negative	enterovirus
Female	1.2	Death	Yes	<39	Unknown	No	Yes	No	Yes	No	No	No	No	No	No	No	Yes	04-23-2008	2.1	63	Negative		No	NA	NA	NA	NA	NA	NA		Negative	No		NA	NA	enterovirus
Female	1.6	Better	Yes	39 to 40	Unknown	No	Yes	No	Yes	No	Yes	Yes	No	No	No	No	Yes	04-22-2008	21.4	69.6	Negative		Yes	04-25-2008	0.18	10	2.85	118	Negative		Negative	Yes	04-28-2008	Negative	Negative	enterovirus
Female	13	Better	Yes	39 to 40	Yes	No	Yes	No	No	No	No	No	No	No	No	No	Yes	04-25-2008	10	67.9	Untest		Yes	04-25-2008	NA	2	2.65	1143	Untest		Negative	No		NA	Negative	enterovirus
Male	71	Better	Yes	<39	Yes	No	Yes	No	Yes	No	No	No	No	No	No	No	Yes	04-24-2008	8	87.2	Untest		Yes	04-25-2008	NA	16	0.81	106	Untest		Negative	Yes	04-28-2008	Negative	Negative	Measles
Female	1	Better	Yes	39 to 40	Unknown	No	No	NA	No	No	No	No	No	No	No	No	Yes	04-25-2008	17.4	45.3	Untest		Yes	04-27-2008	NA	10	3.24	1196	Untest		Negative	No		NA	Negative	enterovirus
Female	7	Cure	Yes	39 to 40	Unknown	No	No	NA	Yes	Yes	Yes	No	No	No	No	No	Yes	04-27-2008	8.9	52	Negative		No	NA	NA	NA	NA	NA	NA		Negative	No		NA	NA	Negative
Male	5.5	Better	No	NA	No	No	Yes	No	No	Yes	Yes	Yes	No	No	Yes	No	Yes	04-25-2008	15.4	70.5	Negative		No	NA	NA	NA	NA	NA	NA		Negative	No		NA	NA	Negative
Female	6	Better	Yes	<39	Yes	No	Yes	No	No	No	No	No	No	No	No	No	Yes	04-29-2008	9.2	63	Negative		No	NA	NA	NA	NA	NA	NA		Negative	No		NA	NA	enterovirus
Male	1.2	Cure	Yes	39 to 40	Unknown	No	Yes	No	Yes	No	No	No	No	No	No	No	Yes	04-28-2008	8.5	40.4	Untest		Yes	04-30-2008	0.28	12	4.38	108	Negative		Negative	No		NA	Untest	enterovirus
Male	4	Cure	Yes	39 to 40	Yes	No	Yes	No	Yes	No	No	Yes	No	No	No	No	Yes	2008-01-05	10.8	65.6	Negative		No	NA	NA	NA	NA	NA	NA		Negative	No		NA	NA	Untest other virus
Female	1.8	Cure	Yes	39 to 40	Unknown	No	No	NA	Yes	No	No	Yes	No	No	No	No	Yes	2008-01-05	18.3	78.6	Negative		Yes	2008-04-05	0.31	3	3.01	122	Negative		Negative	No		NA	Negative	Measles
Female	2	Better	Yes	<39	No	No	No	NA	No	No	Yes	Yes	No	No	No	No	Yes	2008-03-05	24.8	18.3	Negative		No	NA	NA	NA	NA	NA	NA		Untest	No		NA	NA	Untest other virus
Male	1.1	Better	Yes	39 to 40	Unknown	No	Yes	No	Yes	No	Yes	Yes	No	No	No	No	Yes	04-29-2008	16.6	67.7	Untest		No	NA	NA	NA	NA	NA	NA		Untest	No		NA	NA	Untest other virus
Male	1	Death	Yes	39 to 40	Unknown	No	Yes	No	Yes	Yes	Yes	No	No	No	No	Yes	Yes	2008-05-05	30.3	54.3	Negative		No	NA	NA	NA	NA	NA	NA		Negative	No		NA	NA	Untest other virus
Female	10	Cure	Yes	39 to 40	Yes	No	Yes	No	Yes	No	No	No	No	No	No	No	Yes	2008-09-05	8.6	70.2	Negative		No	NA	NA	NA	NA	NA	NA		Negative	No		NA	NA	Mumps
Female	1	Death	Yes	<39	Unknown	Yes	Yes	No	Yes	Yes	Yes	Yes	No	No	No	No	Yes	2008-09-05	21.2	61.7	Negative		Yes	2008-09-05	NA	6	4	116	Untest		Negative	No		NA	Negative	Mumps
Male	3.5	Better	Yes	<39	Yes	Yes	Yes	No	Yes	No	No	No	No	No	No	No	Yes	2008-10-05	11.9	82	Negative		No	NA	NA	NA	NA	NA	NA		Negative	No		NA	NA	enterovirus
Male	2	Better	Yes	<39	Unknown	Yes	No	NA	Yes	No	No	Yes	Yes	No	Yes	No	Yes	2008-10-05	11.2	60.9	Negative		No	NA	NA	NA	NA	NA	NA		Negative	No		NA	NA	enterovirus
Male	8	Cure	Yes	39 to 40	Yes	Yes	Yes	No	Yes	Yes	Yes	Yes	No	No	No	No	Yes	2008-12-05	41.1	86.1	Negative		No	NA	NA	NA	NA	NA	NA		Negative	No		NA	NA	Negative
Female	1.8	Better	Yes	39 to 40	No	No	Yes	No	Yes	Yes	Yes	Yes	No	No	No	No	Yes	05-13-2008	8.6	51.4	Negative		No	NA	NA	NA	NA	NA	NA		Negative	No		NA	NA	enterovirus
Female	1.5	Cure	Yes	39 to 40	Unknown	No	Yes	No	No	No	No	No	No	No	No	No	Yes	05-13-2008	6.8	45.8	Negative		No	NA	NA	NA	NA	NA	NA		Negative	No		NA	NA	HSV
Male	1	Cure	Yes	39 to 40	Unknown	No	Yes	No	Yes	No	No	Yes	No	No	No	No	Yes	05-17-2008	3.9	39.8	Negative		Yes	05-18-2008	0.64	5	3.1	105	Negative		Negative	Yes	05-21-2008	Negative	Negative	Rubella
Female	5	Better	Yes	<39	Yes	No	No	NA	Yes	Yes	Yes	Yes	Yes	No	Yes	No	Yes	05-17-2008	16.5	64.1	Untest		No	NA	NA	NA	NA	NA	NA		Negative	No		NA	NA	Negative
Male	0.5	Cure	Yes	39 to 40	Unknown	Yes	Yes	No	No	No	Yes	Yes	Yes	No	Yes	No	Yes	05-25-2008	12.3	24.7	Negative		Yes	05-26-2008	0.32	12	3.9	112	Untest		Negative	No		NA	Negative	CMV
Female	0.9	Death	Yes	39 to 40	Unknown	No	No	NA	Yes	No	No	Yes	No	No	No	No	Yes	05-21-2008	33.4	64	Negative		No	NA	NA	NA	NA	NA	NA		Untest	No		NA	NA	Untest other virus
Female	1.5	Cure	Yes	39 to 40	Unknown	No	Yes	No	Yes	No	Yes	Yes	Yes	No	Yes	No	Yes	05-25-2008	24.6	58.1	Streptococcus pneumonia	Streptococcus pneumonia	Yes	05-25-2008	NA	22	2.12	113	Negative		Negative	No		NA	Negative	Negative
Male	0.7	Cure	Yes	39 to 40	Unknown	Yes	Yes	No	Yes	No	Yes	Yes	No	No	No	No	Yes	05-25-2008	9.2	35.4	Negative		No	NA	NA	NA	NA	NA	NA		Negative	No		NA	NA	CMV
Male	10	Cure	Yes	<39	Yes	No	Yes	No	Yes	Yes	No	No	Yes	No	Yes	No	Yes	05-26-2008	16.7	80	Untest		Yes	05-27-2008	NA	9	3.82	109	Untest		Negative	No		NA	Negative	Untest other virus
Male	23	Better	Yes	<39	Yes	No	Yes	No	No	No	No	No	No	No	No	No	Yes	05-29-2008	8.4	67	Negative		Yes	05-29-2008	1.97	2	4.29	120	Negative		Negative	No		NA	Negative	Negative
Female	23	Better	Yes	>40	Yes	No	No	NA	No	No	No	No	No	No	No	No	Yes	05-31-2008	5.5	61.5	Negative		Yes	2008-02-06	NA	8	1.75	118	Negative		Negative	No		NA	Negative	Negative
Male	16	Better	Yes	<39	Yes	No	Yes	No	No	No	No	No	No	No	No	No	Yes	2008-02-06	11.4	80.8	Untest		Yes	2008-02-06	NA	6	NA	NA	Negative		Negative	No		NA	Negative	Negative
Female	1.7	Cure	Yes	39 to 40	Unknown	No	No	NA	No	No	No	Yes	No	No	No	No	Yes	05-30-2008	19.6	59.8	Negative		Yes	2008-01-06	0.42	10	3.51	116	Untest		Negative	Yes	2008-05-06	Negative	Negative	enterovirus
Male	70	Better	Yes	<39	Yes	No	No	NA	No	No	No	No	No	No	No	No	Yes	2008-03-06	4.6	73.8	Negative		Yes	2008-03-06	NA	8	1.62	119	Negative		Negative	Yes	2008-10-06	Negative	Negative	Negative
Female	0.8	Better	Yes	<39	Unknown	No	Yes	No	No	No	Yes	Yes	No	No	No	No	Yes	2008-05-06	5.2	43.7	Negative		Yes	2008-06-06	0.31	15	3.66	108	Untest		Negative	Yes	2008-10-06	Negative	Negative	Measles
Female	21	Death	Yes	39 to 40	Yes	No	No	NA	No	No	Yes	No	No	No	No	No	Yes	2008-05-06	8.5	73	Negative		No	NA	NA	NA	NA	NA	NA		Negative	No		NA	NA	enterovirus
Male	7.5	Better	Yes	39 to 40	Yes	No	Yes	No	Yes	No	No	No	No	No	No	No	Yes	2008-09-06	9.9	76.8	Negative		Yes	2008-10-06	NA	5	3.82	118	Untest		Negative	No		NA	Negative	Negative
Male	4	Better	Yes	39 to 40	Yes	No	Yes	No	Yes	No	Yes	Yes	No	No	No	No	Yes	2008-11-06	7.7	85.8	Negative		No	NA	NA	NA	NA	NA	NA		Negative	No		NA	NA	Mumps
Male	6	Better	Yes	39 to 40	Yes	No	Yes	No	Yes	No	No	No	No	No	No	No	Yes	06-18-2008	26.5	70	Untest		Yes	06-18-2008	NA	8	3.15	115	Untest		Negative	No		NA	Negative	Negative
Male	11.7	Cure	Yes	39 to 40	Yes	No	Yes	No	Yes	No	No	Yes	No	No	No	No	Yes	06-18-2008	17.3	67.8	Untest		Yes	06-18-2008	NA	14	4.2	119	Untest		Negative	No		NA	Negative	Negative
Female	4.6	Better	Yes	39 to 40	Yes	No	Yes	No	Yes	No	No	No	No	No	No	No	Yes	06-18-2008	22.1	68	Untest		Yes	06-18-2008	NA	15	3.8	122	Untest		Untest	No		NA	Negative	Untest other virus
Male	1.8	Better	Yes	39 to 40	Unknown	No	Yes	No	Yes	No	No	Yes	No	No	No	No	Yes	06-16-2008	26.1	63.1	Negative		No	NA	NA	NA	NA	NA	NA		Negative	No		NA	NA	Negative
Female	2.1	Death	Yes	39 to 40	Yes	No	Yes	No	No	Yes	Yes	Yes	Yes	Yes	Yes	No	Yes	06-18-2008	20.1	82.4	Negative		Yes	06-18-2008	0.13	12	5.1	117	Negative		Negative	Yes	06-23-2008	Positive	Negative	JE
Female	2	Better	Yes	39 to 40	Unknown	No	Yes	No	Yes	No	Yes	Yes	Yes	No	Yes	No	Yes	06-19-2008	27.5	74.1	Negative		Yes	06-21-2008	0.18	4	2.92	118	Negative		Positive	Yes	06-30-2008	Positive	Positive	JE
Male	11	Better	Yes	<39	No	No	Yes	No	Yes	No	Yes	No	Yes	No	Yes	No	Yes	06-20-2008	25.6	87.3	Negative		No	NA	NA	NA	NA	NA	NA		Negative	No		NA	NA	Negative
Female	2.5	Cure	Yes	39 to 40	Unknown	No	Yes	No	Yes	Yes	Yes	Yes	Yes	No	Yes	No	Yes	06-23-2008	16.4	68.8	Negative		Yes	06-24-2008	0.12	6	3.33	115	Negative		Positive	No		NA	Positive	JE
Female	5	Better	Yes	39 to 40	No	No	No	NA	Yes	Yes	Yes	Yes	No	No	No	No	Yes	06-23-2008	21.1	68.3	Negative		Yes	06-23-2008	0.36	4	2.8	121	Negative		Positive	Yes	06-30-2008	Positive	Positive	JE
Male	8	Cure	Yes	<39	Yes	No	Yes	No	Yes	No	No	No	No	No	No	No	Yes	06-25-2008	9.2	50.3	Negative		Yes	06-27-2008	NA	3	5.16	116	Negative		Negative	No		NA	Negative	Negative
Male	7	Better	Yes	39 to 40	Yes	No	Yes	No	No	No	No	No	No	No	No	No	Yes	06-19-2008	22	89.2	Untest		Yes	06-20-2008	NA	6	2.97	102	Untest		Negative	No		NA	Negative	enterovirus
Male	83	Better	Yes	39 to 40	Yes	No	No	NA	Yes	No	No	No	No	No	No	No	Yes	2008-11-06	4.4	83.7	Negative		Yes	2008-11-06	0.43	9	1.89	110	Negative		Untest	No		NA	Negative	Untest other virus
Male	32	Better	Yes	39 to 40	Yes	No	No	NA	No	No	No	No	No	No	No	No	Yes	06-18-2008	7	59.4	Negative		Yes	06-19-2008	0.32	5	2.08	106	Negative		Untest	No		NA	Negative	Untest other virus
Female	2	Cure	Yes	<39	Unknown	No	No	NA	Yes	Yes	Yes	Yes	No	No	No	No	Yes	2008-02-07	23.1	67	Negative		Yes	2008-03-07	0.63	38	4.16	115	Negative		Negative	Yes	2008-08-07	Negative	Negative	Measles
Female	1.1	Cure	Yes	39 to 40	Unknown	No	No	NA	Yes	No	Yes	Yes	No	No	No	No	Yes	2008-03-07	24.1	70.2	Negative		No	NA	NA	NA	NA	NA	NA		Negative	No		NA	NA	enterovirus
Male	3	Cure	Yes	39 to 40	No	No	No	NA	Yes	No	No	Yes	No	No	No	No	Yes	2008-03-07	16.3	56.2	Negative		Yes	2008-05-07	0.3	5	4.53	108	Negative		Positive	No		NA	Positive	JE
Male	4	Better	Yes	39 to 40	Yes	No	No	NA	Yes	No	No	Yes	No	No	No	No	Yes	2008-04-07	12.8	70.9	Negative		Yes	2008-06-07	0.32	18	4.62	109	Untest		Positive	No		NA	Positive	JE
Female	9	Better	Yes	<39	Yes	No	Yes	No	Yes	No	No	Yes	No	No	No	No	Yes	2008-04-07	11.5	84.1	Negative		No	NA	NA	NA	NA	NA	NA		Negative	No		NA	NA	enterovirus
Female	8	Better	Yes	39 to 40	Yes	No	Yes	No	Yes	Yes	Yes	Yes	Yes	No	Yes	No	Yes	2008-05-07	35.4	83.9	Negative		Yes	2008-05-07	0.3	10	3.17	103	Negative		Positive	No		NA	Positive	JE
Female	60	Better	Yes	39 to 40	Yes	No	Yes	No	Yes	Yes	Yes	No	Yes	No	Yes	No	Yes	2008-05-07	9.9	86.9	Negative		Yes	2008-05-07	NA	30	1.49	93	Negative		Untest	No		NA	Negative	Untest other virus
Male	9	Cure	Yes	39 to 40	Yes	No	Yes	No	Yes	No	No	No	No	No	No	No	Yes	2008-09-07	6.4	57.2	Negative		No	NA	NA	NA	NA	NA	NA		Negative	No		NA	NA	Negative
Female	12	Better	Yes	39 to 40	Yes	No	Yes	No	Yes	No	No	Yes	Yes	No	Yes	No	Yes	2008-11-07	4.9	77	Negative		No	NA	NA	NA	NA	NA	NA		Negative	No		NA	NA	Negative
Male	3	Better	No	NA	No	No	No	NA	No	Yes	Yes	Yes	No	No	No	No	Yes	2008-11-07	16.7	80	Negative		No	NA	NA	NA	NA	NA	NA		Negative	No		NA	NA	Negative
Male	1.9	Better	Yes	<39	Unknown	No	Yes	No	Yes	Yes	Yes	Yes	Yes	No	Yes	No	Yes	2008-12-07	13.7	70.9	Negative		Yes	07-15-2008	0.32	9	4.14	112	Negative		Negative	No		NA	Negative	Mumps
Male	6	Cure	Yes	39 to 40	Yes	No	Yes	No	No	No	No	No	No	No	No	No	Yes	2008-10-07	2.7	84.3	Negative		Yes	2008-10-07	NA	8	4.5	103	Negative		Negative	No		NA	Negative	Negative
Male	6.5	Not improve	Yes	39 to 40	Yes	No	Yes	No	Yes	No	No	No	No	No	No	No	Yes	07-16-2008	8.7	74.8	Negative		Yes	07-17-2008	NA	10	3.27	113	Negative		Negative	No		NA	Negative	Negative
Male	4	Better	Yes	39 to 40	Unknown	No	No	NA	Yes	Yes	No	Yes	No	No	No	No	Yes	07-16-2008	7.3	84	Untest		Yes	07-20-2008	NA	6	4.08	109	Negative		Negative	Yes	07-20-2008	Negative	Negative	Negative
Male	4	Better	No	NA	Unknown	No	No	NA	No	No	Yes	Yes	No	No	No	No	Yes	07-15-2008	5.5	29	Untest		Yes	07-18-2008	0.16	4	NA	NA	Negative		Untest	No		NA	Negative	Untest other virus
Male	1.6	Better	Yes	39 to 40	No	No	No	NA	Yes	Yes	Yes	Yes	No	No	No	No	Yes	07-19-2008	6.6	74.4	Negative		No	NA	NA	NA	NA	NA	NA		Negative	No		NA	NA	Negative
Male	7	Better	Yes	<39	Yes	No	Yes	No	Yes	No	No	No	No	No	No	No	Yes	07-19-2008	5.4	24.3	Negative		No	NA	NA	NA	NA	NA	NA		Negative	No		NA	NA	enterovirus
Male	7	Cure	Yes	>40	Yes	Yes	Yes	No	No	No	Yes	Yes	No	No	No	No	Yes	07-22-2008	16.4	78.2	Negative		Yes	07-22-2008	NA	5	4.18	116	Negative		Negative	No		NA	Negative	Negative
Male	0.8	Better	Yes	39 to 40	Unknown	No	Yes	No	Yes	No	Yes	Yes	No	No	No	No	Yes	07-18-2008	12.1	27.8	Negative		No	NA	NA	NA	NA	NA	NA		Negative	No		NA	NA	enterovirus
Female	0.3	Better	Yes	<39	Unknown	No	No	NA	No	No	No	Yes	No	No	No	No	Yes	07-25-2008	22.2	44.1	Untest		No	NA	NA	NA	NA	NA	NA		Negative	No		NA	NA	Negative
Male	1.2	Better	Yes	39 to 40	Unknown	No	Yes	No	No	No	Yes	Yes	Yes	No	No	No	Yes	07-28-2008	13.67	36.4	Streptococcus pneumonia	Streptococcus pneumonia	Yes	07-30-2008	1.47	220	2.3	117	Negative		Negative	No		NA	Negative	Negative
Female	0.5	Better	Yes	<39	Unknown	No	No	NA	Yes	No	No	No	No	No	No	No	Yes	07-29-2008	5.1	20	Negative		Yes	07-31-2008	NA	336	5.52	121	Negative		Negative	No		NA	Negative	enterovirus
Male	5	Better	Yes	<39	Unknown	No	No	NA	Yes	Yes	Yes	Yes	No	No	No	No	Yes	07-26-2008	10	80.7	Negative		Yes	07-26-2008	0.19	3	4.96	112	Negative		Negative	No		NA	Negative	Negative
Male	7	Better	Yes	39 to 40	Yes	No	Yes	No	Yes	No	No	No	No	No	No	No	Yes	2008-08-07	11.9	78.6	Negative		Yes	2008-08-07	0.28	3	5.86	105	Negative		Negative	No		NA	Negative	Negative
Male	7	Better	Yes	<39	Yes	No	Yes	No	No	No	No	No	No	No	No	No	Yes	07-31-2008	17.2	86.6	Negative		No	NA	NA	NA	NA	NA	NA		Negative	No		NA	NA	Mumps
Male	6.5	Better	Yes	>40	Yes	No	Yes	No	Yes	No	Yes	Yes	No	No	No	No	Yes	2008-03-08	12.3	87.7	Negative		No	NA	NA	NA	NA	NA	NA		Negative	No		NA	NA	enterovirus
Female	1	Better	Yes	39 to 40	Unknown	No	Yes	No	Yes	No	Yes	Yes	No	No	No	No	Yes	2008-05-08	9.6	38.4	Negative		Yes	2008-07-08	NA	9	3.9	121	Untest		Negative	No		NA	Negative	Negative
Male	0.6	Cure	Yes	<39	Unknown	Yes	No	NA	Yes	No	No	Yes	No	No	No	No	Yes	2008-05-08	21.3	44.3	Negative		Yes	2008-07-08	1.99	180	2.7	110	Untest		Negative	No		NA	Negative	enterovirus
Male	1.5	Better	Yes	39 to 40	Unknown	No	Yes	No	Yes	No	Yes	Yes	No	No	No	No	Yes	2008-05-08	8.3	12.9	Negative		Yes	2008-10-08	0.05	1	8.2	104	Negative		Negative	No		NA	Negative	Negative
Male	0.7	Cure	Yes	<39	Unknown	No	No	NA	Yes	No	Yes	Yes	Yes	No	Yes	No	Yes	08-14-2008	8.1	32.8	Negative		Yes	08-13-2008	0.01	1	4	116	Negative		Negative	No		NA	Negative	Measles
Male	21	Better	Yes	39 to 40	Yes	No	Yes	No	Yes	No	Yes	No	No	No	No	No	Yes	2008-12-08	24.6	90.7	Negative		Yes	08-13-2008	0.76	328	2.65	118	Negative		Negative	No		NA	Negative	Rubella
Male	4.8	Better	Yes	39 to 40	No	No	Yes	No	Yes	Yes	Yes	Yes	Yes	No	Yes	No	Yes	08-22-2008	18.6	89.1	Untest		Yes	08-23-2008	0.1	12	4.32	105	Negative		Negative	No		NA	Negative	Mumps
Male	0.4	Better	Yes	39 to 40	Unknown	No	Yes	No	Yes	Yes	Yes	Yes	Yes	No	Yes	No	Yes	08-24-2008	14.5	14.3	Negative		Yes	08-25-2008	3.35	22	3.18	117	Negative		Negative	No		NA	Negative	Negative
Female	2.9	Cure	Yes	<39	Unknown	No	No	NA	Yes	No	No	Yes	No	No	No	No	Yes	08-18-2008	8.1	26.6	Negative		Yes	08-19-2008	0.26	100	5.04	108	Negative		Negative	No		NA	Negative	Untest other virus
Male	15.5	Better	Yes	39 to 40	Yes	Yes	No	NA	Yes	No	No	No	Yes	No	No	No	Yes	08-25-2008	5.6	31.5	Negative		Yes	08-23-2008	0.56	16	3.35	124	Negative		Untest	No		NA	Negative	Untest other virus
Male	9	Better	Yes	>40	Yes	No	Yes	No	No	No	Yes	Yes	No	No	No	No	Yes	2008-02-09	16.3	84.5	Untest		Yes	2008-02-09	0.43	27	4.28	116	Negative		Negative	No		NA	Negative	Negative
Male	29.3	Better	Yes	39 to 40	Yes	No	Yes	No	No	No	No	No	No	No	No	No	Yes	2008-05-08	12.6	82.5	Negative		No	NA	NA	NA	NA	NA	NA		Untest	No		NA	NA	Untest other virus
Male	6	Better	Yes	>40	No	No	Yes	No	No	No	No	No	Yes	No	Yes	No	Yes	2008-06-09	7.4	59.7	Negative		Yes	2008-12-09	0.8	4	3.36	109	Negative		Negative	No		NA	Negative	Negative
Female	1.1	Not improve	Yes	39 to 40	Unknown	No	Yes	No	Yes	No	No	No	No	No	No	No	Yes	2008-11-09	15.3	89.5	Negative		No	NA	NA	NA	NA	NA	NA		Negative	No		NA	NA	Negative
Male	11	Better	Yes	39 to 40	Yes	No	Yes	No	No	No	No	No	No	No	No	No	Yes	09-15-2008	11.9	80.1	Negative		No	NA	NA	NA	NA	NA	NA		Negative	No		NA	NA	Untest other virus
Male	1.5	Better	No	NA	Unknown	No	No	NA	Yes	No	No	Yes	No	No	No	No	Yes	09-19-2008	9.3	35.3	Negative		No	NA	NA	NA	NA	NA	NA		Negative	No		NA	NA	Negative
Female	2.7	Better	Yes	<39	Unknown	No	No	NA	Yes	Yes	Yes	No	No	No	No	No	Yes	09-19-2008	14.3	78.8	Negative		No	NA	NA	NA	NA	NA	NA		Negative	No		NA	NA	Mumps
Male	1	Better	Yes	<39	Unknown	No	Yes	No	Yes	No	Yes	Yes	Yes	No	Yes	No	Yes	09-27-2008	12.2	58.5	Negative		Yes	09-28-2008	0.1	4	5.24	118	Negative		Negative	No		NA	Negative	Negative
Male	4.2	Better	Yes	<39	Yes	No	Yes	No	Yes	Yes	No	No	Yes	No	Yes	No	Yes	09-15-2008	11.5	56.4	Negative		Yes	09-15-2008	NA	9	5.68	117	Negative		Negative	No		NA	Negative	Untest other virus
Male	21	Not improve	Yes	<39	Yes	No	No	NA	No	No	Yes	Yes	Yes	No	Yes	No	Yes	09-17-2008	6.8	36.5	Negative		Yes	09-17-2008	0.5	3	2.9	125	Negative		Negative	No		NA	Negative	Untest other virus
Female	45	Better	Yes	>40	Yes	No	Yes	No	Yes	Yes	Yes	No	Yes	No	Yes	No	Yes	09-18-2008	9.4	46	Other bacteria	Escherich spp or E. coli	Yes	09-19-2008	0.6	4	7.6	119	Negative		Negative	No		NA	Untest	Negative
Female	60	Better	No	NA	No	No	No	NA	Yes	No	Yes	No	No	No	Yes	No	Yes	09-26-2008	5.3	60.1	Untest		Yes	09-29-2008	0.3	1	2.62	121	Negative		Negative	No		NA	Negative	Negative
Female	70	Better	Yes	<39	Yes	No	Yes	No	No	No	No	No	No	No	No	No	Yes	2008-03-10	10	54.7	Negative		Yes	2008-05-10	0.59	100	1.71	112	Negative		Negative	No		NA	Untest	Negative
Male	3	Better	Yes	<39	Unknown	No	Yes	No	Yes	No	No	No	Yes	No	Yes	No	Yes	2008-05-10	5	65.4	Negative		Yes	11-17-2008	0.06	2	3.7	116	Negative		Negative	No		NA	Untest	Negative
Female	18	Better	Yes	<39	Yes	No	Yes	No	No	No	No	No	Yes	No	Yes	No	Yes	09-30-2008	9	77.6	Negative		Yes	2008-03-10	0.9	7	2	104	Negative		Negative	No		NA	Untest	Negative
Male	1.3	Better	Yes	39 to 40	No	No	No	NA	Yes	No	No	Yes	No	No	No	No	Yes	2008-12-10	12.6	40.6	Negative		No	NA	NA	NA	NA	NA	NA		Negative	No		NA	NA	Negative
Male	1.3	Better	Yes	39 to 40	No	Yes	Yes	No	Yes	No	Yes	Yes	No	No	No	No	Yes	10-24-2008	11.9	52.6	Negative		No	NA	NA	NA	NA	NA	NA		Negative	No		NA	NA	Rubella
Male	35	Better	Yes	39 to 40	Yes	No	No	NA	No	Yes	Yes	Yes	No	No	No	No	Yes	2008-12-10	5.2	65.6	Negative		No	NA	NA	NA	NA	NA	NA		Untest	No		NA	NA	Untest other virus
Male	37.3	Better	Yes	39 to 40	No	No	No	NA	No	Yes	Yes	No	Yes	No	Yes	No	Yes	10-17-2008	11.7	74.8	Negative		No	NA	NA	NA	NA	NA	NA		Untest	No		NA	NA	Untest other virus
Male	27.1	Better	Yes	39 to 40	Yes	No	No	NA	No	No	No	No	Yes	No	Yes	No	Yes	10-17-2008	8.3	59.7	Negative		Yes	10-16-2008	0.62	10	2.83	109	Negative		Untest	No		NA	Untest	Untest other virus
Male	20.5	Better	Yes	39 to 40	Yes	No	No	NA	No	No	No	No	Yes	No	Yes	No	Yes	09-28-2008	7	61.2	Negative		Yes	2008-08-10	NA	9	0.96	107	Negative		Untest	No		NA	Untest	Untest other virus
Male	2	Better	Yes	39 to 40	Yes	No	Yes	No	Yes	Yes	Yes	Yes	Yes	No	Yes	No	Yes	11-14-2008	13.3	83.4	Negative		Yes	11-17-2008	1.2	8	0.67	108	Negative		Negative	No		NA	Negative	HSV
Male	2	Better	Yes	39 to 40	No	No	No	NA	No	No	Yes	Yes	No	No	No	No	Yes	2008-10-11	16.9	16.8	Negative		Yes	2008-11-11	0.45	10	3.73	108	Negative		Negative	No		NA	Negative	HSV
Male	67	Better	Yes	<39	Yes	No	Yes	No	Yes	No	Yes	Yes	Yes	No	Yes	No	Yes	2008-08-11	20.3	87.1	Negative		Yes	2008-08-11	5.6	41	0.23	116	Negative		Untest	No		NA	Negative	Untest other virus
Female	25	Not improve	Yes	<39	Yes	No	Yes	No	No	Yes	Yes	Yes	Yes	No	Yes	No	Yes	11-14-2008	7.7	81.2	Negative		No	NA	NA	NA	NA	NA	NA		Untest	No		NA	NA	Untest other virus
Female	50	Better	Yes	39 to 40	Yes	No	Yes	No	Yes	No	Yes	No	Yes	No	Yes	Yes	Yes	11-26-2008	14.5	86.3	Negative		Yes	11-26-2008	1.7	900	0.22	113	Other bacteria	streptococcus suis	Negative	No		NA	Untest	Negative
Female	2	Better	Yes	<39	No	No	Yes	No	Yes	No	Yes	Yes	No	No	No	No	Yes	2008-05-12	6.2	45.8	Untest		No	NA	NA	NA	NA	NA	NA		Negative	No		NA	NA	Negative
Female	5	Better	Yes	<39	Yes	No	Yes	No	No	Yes	Yes	Yes	No	No	No	No	Yes	2008-01-12	8.5	74.7	Negative		Yes	2008-03-12	NA	10	3.77	113	Negative		Negative	No		NA	Negative	Negative
Female	4	Better	Yes	39 to 40	No	No	Yes	No	Yes	No	Yes	Yes	No	No	No	No	Yes	2008-06-12	18.3	37.7	Negative		No	NA	NA	NA	NA	NA	NA		Untest	No		NA	NA	Negative
Male	3	Better	Yes	<39	Yes	No	Yes	NA	Yes	Yes	Yes	Yes	No	No	Yes	No	Yes	2008-12-12	27.2	50.9	Negative		Yes	2008-12-12	NA	27	4.56	107	Negative		Negative	No		NA	Negative	Negative
Male	55	Better	Yes	<39	Yes	No	Yes	No	Yes	No	No	No	Yes	No	Yes	No	Yes	12-13-2008	8.9	81.3	Negative		Yes	12-19-2008	0.73	20	3.65	116	Negative		Negative	No		NA	Negative	Negative
Male	4	Better	Yes	39 to 40	Unknown	No	Yes	No	Yes	Yes	Yes	Yes	No	No	No	No	Yes	12-25-2008	12.4	71	Negative		Yes	12-29-2008	0.24	20	5.22	117	Negative		Negative	No		NA	Negative	Negative
Male	0.5	Better	Yes	<39	Unknown	No	No	NA	No	Yes	Yes	Yes	Yes	No	Yes	No	Yes	12-30-2008	18.6	76.6	Negative		Yes	12-30-2008	0.13	2	5.35	108	Negative		Negative	No		NA	Negative	Negative
Male	40	Better	No	NA	No	No	No	NA	No	No	Yes	No	No	No	No	No	Yes	12-25-2008	6.8	65.2	Untest		Yes	12-27-2008	0.09	2	3.74	117	Negative		Negative	No		NA	Negative	Measles
Female	28	Better	No	NA	Yes	No	Yes	No	No	No	Yes	No	No	No	No	No	Yes	12-28-2008	9.4	83.6	Negative		Yes	12-30-2008	0.99	16	0.2	111	Negative		Negative	No		NA	Negative	HSV
Male	4.9	Better	Yes	>40	Unknown	No	Yes	No	Yes	No	Yes	Yes	No	No	No	No	Yes	2009-02-01	6.6	22.1	Negative		Yes	2009-03-01	NA	5	2.48	113	Negative		Negative	No		NA	Negative	Negative
Male	22	Better	Yes	<39	Yes	No	No	NA	No	No	Yes	No	Yes	No	Yes	No	Yes	2009-06-01	11.3	83.1	Negative		Yes	2009-09-01	0.32	7	2.9	126	Negative		Negative	No		NA	Negative	Untest other virus
Male	8	Better	Yes	<39	No	No	Yes	No	Yes	No	No	No	No	No	No	No	Yes	2009-01-01	6.4	42.4	Negative		Yes	2009-06-01	NA	6	2.87	115	Negative		Negative	No		NA	Negative	Negative
Male	57	Better	Yes	<39	Yes	No	No	NA	No	No	Yes	No	No	No	No	No	Yes	01-16-2009	13.4	81.2	Other bacteria	Group A Strep	Yes	01-16-2009	1.6	180	0.14	116	Negative		Negative	No		NA	Negative	Untest other virus
Female	13.3	Death	No	NA	Yes	No	No	NA	Yes	Yes	Yes	Yes	No	No	No	No	Yes	01-15-2009	7.8	66.8	Negative		Yes	01-17-2009	0.2	2	5.36	108	Negative		Negative	No		NA	Negative	Untest other virus
Female	1.2	Not improve	Yes	39 to 40	No	No	No	NA	Yes	Yes	Yes	Yes	No	No	No	No	Yes	01-19-2009	15.3	60.2	Negative		No	NA	NA	NA	NA	NA	NA		Negative	No		NA	NA	Untest other virus
Male	1	Better	Yes	<39	No	No	No	NA	No	No	Yes	Yes	No	No	No	No	Yes	01-20-2009	16	64.7	Negative		No	NA	NA	NA	NA	NA	NA		Negative	No		NA	NA	Untest other virus
Female	47	Better	Yes	<39	Yes	No	Yes	No	Yes	No	Yes	No	Yes	No	Yes	No	Yes	01-19-2009	6.3	60	Negative		Yes	01-22-2009	0.14	4	3.13	120	Negative		Negative	No		NA	Negative	Negative
Male	9	Better	Yes	<39	No	No	No	NA	No	No	Yes	No	Yes	No	No	No	Yes	01-23-2009	7.8	89.3	Negative		Yes	01-24-2009	0.1	1	4.08	122	Negative		Negative	No		NA	Negative	Untest other virus
Female	7.6	Better	No	NA	No	No	No	NA	Yes	No	Yes	Yes	No	No	No	No	Yes	01-24-2009	6.6	60.9	Negative		No	NA	NA	NA	NA	NA	NA		Negative	No		NA	NA	Untest other virus
Female	18	Better	Yes	<39	No	No	No	NA	Yes	No	Yes	Yes	Yes	No	Yes	No	Yes	01-26-2009	15.3	77.2	Negative		Yes	01-27-2009	0.08	7	3.58	126	Negative		Negative	No		NA	Negative	Untest other virus
Male	67	Better	Yes	>40	Yes	No	No	NA	Yes	No	Yes	Yes	Yes	No	Yes	No	Yes	01-29-2009	6.6	75.3	Negative		No	NA	NA	NA	NA	NA	NA		Negative	No		NA	NA	Untest other virus
Female	36	Better	Yes	<39	No	No	Yes	No	Yes	No	No	No	Yes	No	Yes	No	Yes	2009-10-01	13.6	70.3	Negative		Yes	2009-11-01	NA	6	3.6	125	Negative		Negative	No		NA	Negative	Untest other virus
Male	14	Better	Yes	>40	Yes	No	No	NA	Yes	No	Yes	Yes	Yes	No	Yes	No	Yes	2009-01-02	22.8	88.2	Negative		No	NA	NA	NA	NA	NA	NA		Negative	No		NA	NA	Untest other virus
Male	5	Better	Yes	39 to 40	No	No	No	NA	Yes	No	Yes	Yes	No	No	No	No	Yes	01-28-2009	12.5	57.3	Negative		Yes	01-31-2009	0.19	4	5.27	120	Negative		Negative	No		NA	Negative	Untest other virus
Female	1.3	Better	Yes	39 to 40	No	Yes	Yes	No	Yes	No	Yes	Yes	Yes	No	Yes	No	Yes	2009-02-02	14	72.8	Negative		Yes	2009-02-02	0.02	1	4.65	119	Negative		Negative	No		NA	Negative	Untest other virus
Female	0.2	Better	Yes	<39	Unknown	No	Yes	No	Yes	No	Yes	Yes	No	No	No	No	Yes	2009-03-02	16.3	53.4	Negative		Yes	2009-04-02	0.2	20	NA	NA	Negative		Negative	No		NA	Negative	Untest other virus
Male	0.3	Better	Yes	<39	Unknown	No	No	NA	Yes	No	Yes	Yes	No	No	No	No	Yes	2009-08-02	7.5	22.3	Negative		Yes	2009-10-02	0.33	1	3.01	116	Negative		Negative	No		NA	Negative	Untest other virus
Male	9	Better	Yes	39 to 40	No	No	Yes	No	Yes	No	Yes	Yes	No	No	No	No	Yes	2009-10-02	7.9	60	Negative		Yes	2009-11-02	0.15	3	3.16	124	Negative		Negative	No		NA	Negative	Untest other virus
Male	9	Better	Yes	39 to 40	Unknown	No	Yes	No	Yes	No	No	Yes	No	No	No	No	Yes	2009-10-02	5.9	37.7	Negative		Yes	2009-11-02	0.21	16	3.42	103	Negative		Negative	No		NA	Negative	Untest other virus
Male	45	Better	Yes	<39	Yes	No	Yes	No	Yes	No	No	No	No	No	No	No	Yes	02-16-2009	7.4	74.1	Negative		Yes	02-16-2009	0.28	6	3.46	121	Negative		Negative	No		NA	Negative	Untest other virus
Male	1.8	Better	Yes	39 to 40	No	No	No	NA	Yes	No	Yes	Yes	No	No	No	No	Yes	02-22-2009	8.6	70	Negative		Yes	02-24-2009	0.16	5	4.54	121	Negative		Negative	No		NA	Negative	Untest other virus
Male	1.5	Better	Yes	39 to 40	No	No	Yes	No	Yes	No	No	Yes	No	No	No	No	Yes	02-25-2009	11.2	55	Negative		Yes	02-26-2009	0.29	6	4.16	118	Negative		Negative	No		NA	Negative	Untest other virus
Male	9.2	Better	Yes	39 to 40	Yes	No	Yes	No	Yes	No	No	No	Yes	No	Yes	No	Yes	02-19-2009	16.2	68.2	Negative		Yes	02-20-2009	0.32	60	4.81	122	Negative		Negative	No		NA	Negative	Untest other virus
Female	7.2	Better	Yes	39 to 40	Yes	No	No	NA	Yes	No	Yes	Yes	Yes	No	Yes	No	Yes	02-24-2009	8.2	58.1	Negative		No	NA	NA	NA	NA	NA	NA		Negative	No		NA	NA	Untest other virus
Male	7	Better	Yes	39 to 40	No	No	No	NA	Yes	No	Yes	Yes	No	No	No	No	Yes	02-27-2009	14.4	83	Negative		Yes	2009-03-03	0.03	5	2.61	121	Negative		Negative	No		NA	Negative	Untest other virus
Male	8	Better	Yes	39 to 40	No	No	Yes	No	Yes	No	Yes	Yes	Yes	No	Yes	No	Yes	02-27-2009	15.6	87.1	Negative		Yes	2009-01-03	0.14	5	3.35	122	Negative		Negative	No		NA	Negative	Untest other virus
Male	4.3	Better	Yes	39 to 40	No	No	No	NA	Yes	No	Yes	Yes	No	No	No	No	Yes	2009-03-03	8.8	81.1	Negative		No	NA	NA	NA	NA	NA	NA		Negative	No		NA	NA	Untest other virus
Male	32	Better	Yes	<39	Yes	No	Yes	No	Yes	No	No	Yes	No	No	No	No	Yes	2009-08-02	6.5	77.7	Negative		Yes	2009-10-02	0.97	5	0.49	112	Negative		Negative	No		NA	Negative	Untest other virus
Male	0.5	Better	Yes	<39	Unknown	No	Yes	No	Yes	No	No	Yes	No	No	No	No	Yes	2009-03-03	11.4	58.1	Negative		No	NA	NA	NA	NA	NA	NA		Negative	No		NA	NA	Untest other virus
Female	1.5	Better	Yes	39 to 40	Unknown	No	No	NA	Yes	No	Yes	Yes	No	No	No	No	Yes	2009-10-03	10	62.6	Negative		Yes	03-13-2009	0.28	7	3.29	116	Negative		Untest	No		NA	Negative	Untest other virus
Male	1.5	Better	Yes	39 to 40	No	No	No	NA	Yes	No	Yes	Yes	No	No	No	No	Yes	03-15-2009	9.2	48.5	Negative		No	NA	NA	NA	NA	NA	NA		Negative	No		NA	NA	Untest other virus
Male	51.9	Better	Yes	<39	Yes	No	No	NA	Yes	No	No	Yes	No	No	No	No	Yes	03-19-2009	9	68.4	Negative		Yes	03-20-2009	1.76	200	1.29	102	Negative		Untest	No		NA	Negative	Untest other virus
Male	7	Better	Yes	39 to 40	Yes	No	Yes	No	Yes	No	No	No	No	No	No	No	Yes	03-20-2009	7.7	69.2	Negative		Yes	03-21-2009	0.07	650	3.68	115	Negative		Negative	No		NA	Negative	Untest other virus
Male	12	Better	Yes	<39	Yes	No	No	NA	Yes	No	Yes	Yes	No	No	No	No	Yes	03-21-2009	9.5	84.4	Negative		Yes	03-22-2009	0.01	10	2.66	121	Negative		Negative	No		NA	Negative	Untest other virus
Female	4	Better	Yes	39 to 40	Yes	No	Yes	No	Yes	No	No	No	No	No	No	No	Yes	03-22-2009	14.7	49.1	Negative		No	NA	NA	NA	NA	NA	NA		Negative	No		NA	NA	Untest other virus
Male	3	Better	Yes	39 to 40	No	No	No	NA	No	No	Yes	Yes	No	No	No	No	Yes	03-22-2009	20.8	76	Negative		Yes	03-23-2009	1.8	20	1	138	Streptococcus pneumonia	Streptococcus pneumonia	Negative	No		NA	Negative	Untest other virus
Male	7	Better	Yes	39 to 40	No	No	No	NA	Yes	No	Yes	Yes	No	No	No	No	Yes	03-22-2009	5	67.9	Negative		No	NA	NA	NA	NA	NA	NA		Negative	No		NA	NA	Untest other virus
Female	7	Better	Yes	39 to 40	No	No	Yes	No	Yes	No	Yes	Yes	No	No	No	No	Yes	03-22-2009	7.3	78.6	Negative		Yes	03-23-2009	0.06	9	3.79	123	Negative		Negative	No		NA	Negative	Untest other virus
Female	0.5	Better	Yes	39 to 40	Unknown	No	No	NA	Yes	No	Yes	Yes	Yes	No	No	No	Yes	04-22-2009	6.7	47.5	Negative		Yes	03-23-2009	0.07	13	2.37	116	Negative		Untest	No		NA	Negative	Untest other virus
Male	8	Better	Yes	<39	Yes	No	Yes	No	Yes	No	No	No	No	No	No	No	Yes	2009-04-03	6.8	51	Negative		No	NA	NA	NA	NA	NA	NA		Negative	No		NA	NA	Untest other virus
Male	5	Better	Yes	39 to 40	Yes	No	Yes	No	Yes	No	No	Yes	No	No	No	No	Yes	2009-12-03	6.3	48	Negative		No	NA	NA	NA	NA	NA	NA		Negative	No		NA	NA	Untest other virus
Male	14	Better	Yes	<39	Yes	No	Yes	No	Yes	No	No	No	No	No	No	No	Yes	03-18-2009	5.8	35	Negative		No	NA	NA	NA	NA	NA	NA		Negative	No		NA	NA	Untest other virus
Male	14	Better	Yes	<39	Yes	No	Yes	No	No	No	No	No	No	No	No	No	Yes	03-24-2009	5.2	54.8	Negative		No	NA	NA	NA	NA	NA	NA		Negative	No		NA	NA	Untest other virus
Male	12	Better	Yes	<39	Yes	No	Yes	No	Yes	No	No	No	No	No	No	No	Yes	03-24-2009	10.2	79.9	Negative		No	NA	NA	NA	NA	NA	NA		Negative	No		NA	NA	Untest other virus
Male	4.5	Better	Yes	<39	Yes	No	Yes	No	Yes	No	No	No	No	No	No	No	Yes	03-27-2009	10.7	81	Negative		No	NA	NA	NA	NA	NA	NA		Negative	No		NA	NA	Untest other virus
Female	2.3	Better	Yes	<39	Yes	No	Yes	No	Yes	No	Yes	Yes	No	No	No	No	Yes	2009-01-04	8.7	50.1	Negative		No	NA	NA	NA	NA	NA	NA		Negative	No		NA	NA	Untest other virus
Male	5	Better	Yes	39 to 40	No	No	No	NA	Yes	No	Yes	Yes	No	No	No	No	Yes	2009-01-04	9.5	55.2	Negative		No	NA	NA	NA	NA	NA	NA		Negative	No		NA	NA	Untest other virus
Male	58	Better	Yes	39 to 40	Yes	No	Yes	No	Yes	No	No	No	No	No	No	No	Yes	03-23-2009	8.1	77.1	Negative		Yes	03-22-2009	1.62	300	1.35	99	Negative		Negative	No		NA	Negative	Untest other virus
Female	15	Better	Yes	39 to 40	Yes	No	Yes	No	No	Yes	Yes	Yes	Yes	No	Yes	No	Yes	03-31-2009	16.9	89.3	Negative		Yes	2009-01-04	0.59	950	1.13	118	Negative		Negative	No		NA	Negative	Untest other virus
Male	0.9	Better	Yes	39 to 40	Unknown	No	No	NA	No	No	Yes	Yes	No	No	No	No	Yes	2009-05-04	10.1	45.8	Negative		Yes	2009-07-04	0.08	5	3	122	Negative		Negative	No		NA	Negative	Untest other virus
Male	0.4	Better	No	<39	Unknown	Yes	No	NA	Yes	No	Yes	Yes	No	No	No	No	Yes	2009-06-04	14.4	61.5	Negative		No	NA	NA	NA	NA	NA	NA		Negative	No		NA	NA	Untest other virus
Female	9	Better	Yes	<39	Yes	No	Yes	No	Yes	No	No	No	Yes	No	Yes	No	Yes	04-15-2009	12.2	75.2	Negative		Yes	04-16-2009	0.55	2	3.77	117	Negative		Negative	No		NA	Negative	Untest other virus
Male	6	Better	Yes	39 to 40	No	No	No	NA	No	No	No	No	No	No	No	No	Yes	2009-11-04	20.6	67.1	Negative		Yes	04-18-2009	0.1	5	2.9	121	Negative		Untest	No		NA	Negative	Untest other virus
Male	14	Better	Yes	<39	Yes	No	Yes	No	Yes	No	No	No	Yes	No	Yes	No	Yes	04-16-2009	12.4	74.2	Negative		Yes	04-17-2009	0.25	7	3.03	116	Negative		Negative	No		NA	Negative	Untest other virus
Female	0.8	Death	Yes	39 to 40	Unknown	No	No	NA	No	Yes	Yes	Yes	No	No	No	No	Yes	04-20-2009	33.3	67.6	Negative		Yes	04-21-2009	0.28	3	9.77	126	Negative		Negative	No		NA	Negative	Untest other virus
Female	13	Better	Yes	<39	No	No	No	NA	No	No	Yes	Yes	No	No	No	No	Yes	04-21-2009	11.2	65.8	Negative		Yes	04-26-2009	0.21	5	3.1	116	Negative		Untest	No		NA	Negative	Untest other virus
Male	5	Better	Yes	39 to 40	Yes	No	Yes	No	Yes	No	Yes	Yes	Yes	No	Yes	No	Yes	04-27-2009	3.4	62.4	Other bacteria	Agrobacterium radiobacter	Yes	04-27-2009	0.08	2	3.49	126	Negative		Negative	No		NA	Negative	Untest other virus
Male	4	Better	Yes	<39	No	No	No	NA	No	No	Yes	Yes	No	No	No	No	Yes	04-27-2009	9.4	76.7	Negative		No	NA	NA	NA	NA	NA	NA		Negative	No		NA	NA	Untest other virus
Male	22	Better	Yes	39 to 40	Yes	No	Yes	No	No	No	Yes	No	Yes	No	Yes	No	Yes	04-29-2009	24	91.1	Negative		Yes	2009-04-05	6.8	144	2.95	116	Negative		Negative	No		NA	Negative	Untest other virus
Male	10	Better	Yes	39 to 40	Yes	No	Yes	No	Yes	No	Yes	Yes	No	No	No	No	Yes	2009-06-04	8.6	71.2	Negative		No	NA	NA	NA	NA	NA	NA		Negative	No		NA	NA	Untest other virus
Male	2	Better	Yes	<39	Unknown	No	No	NA	Yes	No	Yes	Yes	No	No	No	No	Yes	2009-09-05	17	15.4	Negative		No	NA	NA	NA	NA	NA	NA		Negative	No		NA	NA	Untest other virus
Female	0.8	Better	Yes	<39	Unknown	Yes	No	NA	Yes	No	Yes	No	No	No	No	No	Yes	2009-08-05	13.5	88.8	Negative		Yes	2009-11-05	0.43	7	3.82	121	Negative		Negative	No		NA	Negative	Untest other virus
Male	8	Better	Yes	>40	No	No	No	NA	No	No	Yes	Yes	No	No	No	No	Yes	2009-02-05	13.2	78.5	Negative		Yes	2009-04-05	0.41	11	3.72	103	Negative		Negative	No		NA	Negative	Untest other virus
Male	1.3	Better	No	NA	No	Yes	Yes	No	No	No	No	Yes	No	No	No	No	Yes	2009-11-05	7.6	26.6	Negative		No	NA	NA	NA	NA	NA	NA		Negative	No		NA	NA	Untest other virus
Female	46	Better	Yes	<39	Yes	No	Yes	No	Yes	No	Yes	No	No	No	No	No	Yes	05-13-2009	6.9	57.7	Negative		Yes	05-15-2009	0.13	8	5.78	123	Negative		Untest	No		NA	Negative	Untest other virus
Male	0.5	Better	Yes	39 to 40	Unknown	Yes	No	NA	No	No	Yes	Yes	Yes	No	Yes	No	Yes	05-15-2009	21.3	40.6	Negative		Yes	05-20-2009	0.29	3	4.37	109	Negative		Negative	No		NA	Negative	Untest other virus
Male	65	Better	Yes	<39	Yes	No	No	NA	Yes	No	Yes	No	No	No	No	No	Yes	05-18-2009	7.1	53.5	Negative		Yes	05-20-2009	0.44	9	2.62	113	Negative		Untest	No		NA	Negative	Untest other virus
Female	2.5	Better	Yes	<39	No	No	No	NA	No	No	Yes	Yes	Yes	No	Yes	No	Yes	05-28-2009	21	64.2	Negative		No	NA	NA	NA	NA	NA	NA		Negative	No		NA	NA	Untest other virus
Male	6	Better	Yes	39 to 40	Yes	No	No	NA	Yes	No	No	No	No	No	No	No	Yes	05-27-2009	10.6	87	Negative		Yes	05-27-2009	0.18	10	3.12	120	Negative		Negative	No		NA	Negative	Untest other virus
Male	21	Better	No	NA	Yes	No	No	NA	Yes	No	No	No	Yes	No	Yes	No	Yes	05-29-2009	9.7	53.6	Negative		Yes	05-31-2009	1.75	250	2.39	115	Negative		Negative	No		NA	Negative	Untest other virus
Male	1.5	Better	Yes	39 to 40	Unknown	No	Yes	No	Yes	No	Yes	Yes	No	No	No	No	Yes	05-30-2009	31.1	55.4	Negative		No	NA	NA	NA	NA	NA	NA		Negative	No		NA	NA	Untest other virus
Male	62	Better	Yes	>40	Yes	No	Yes	No	Yes	No	No	No	Yes	No	Yes	Yes	Yes	05-28-2009	18.6	84.7	Other bacteria	streptococcus suis	Yes	05-29-2009	0.5	200	0.55	116	Other bacteria	streptococcus suis	Negative	No		NA	Untest	Untest other virus
Female	0.5	Better	Yes	39 to 40	Unknown	No	No	NA	No	No	Yes	Yes	No	No	No	No	Yes	05-31-2009	20	52.4	Negative		Yes	2009-03-06	0.15	12	2.32	118	Negative		Negative	No		NA	Negative	Untest other virus
Male	1.6	Better	Yes	<39	No	No	Yes	No	Yes	No	Yes	Yes	Yes	No	Yes	No	Yes	2009-02-06	6.1	46.2	Negative		Yes	2009-03-06	0.09	5	3.36	118	Negative		Negative	No		NA	Negative	Untest other virus
Female	0.9	Better	Yes	<39	Unknown	No	No	NA	Yes	No	Yes	Yes	No	No	No	No	Yes	2009-08-06	6.2	46	Negative		No	NA	NA	NA	NA	NA	NA		Negative	No		NA	NA	Untest other virus
Male	0.3	Better	Yes	39 to 40	Unknown	No	No	NA	Yes	No	Yes	Yes	No	No	No	No	Yes	2009-11-06	16	76.7	Negative		Yes	2009-11-06	0.27	200	3.68	116	Negative		Negative	No		NA	Untest	Untest other virus
Male	5	Better	Yes	39 to 40	No	No	No	NA	Yes	Yes	Yes	Yes	No	No	No	No	Yes	2009-12-06	46.7	46.3	Negative		Yes	2009-12-06	0.2	3	3.5	115	Negative		Negative	No		NA	Negative	Untest other virus
Male	7	Better	Yes	39 to 40	Yes	No	Yes	No	Yes	No	Yes	Yes	Yes	No	Yes	No	Yes	06-13-2009	19.5	82.4	Negative		Yes	06-15-2009	0.3	11	2.81	119	Negative		Positive	No		NA	Positive	JE
Female	0.9	Better	Yes	39 to 40	Unknown	No	No	NA	Yes	No	Yes	Yes	No	No	No	No	Yes	06-19-2009	10.3	41.4	Negative		No	NA	NA	NA	NA	NA	NA		Negative	No		NA	NA	Untest other virus
Female	38	Not improve	Yes	39 to 40	Yes	No	No	NA	Yes	No	No	No	Yes	No	Yes	No	Yes	06-19-2009	5.4	78	Negative		Yes	06-19-2009	1.3	200	2.46	105	Negative		Negative	No		NA	Negative	Untest other virus
Male	1.8	Better	Yes	<39	Unknown	No	No	NA	Yes	Yes	Yes	Yes	Yes	No	Yes	No	Yes	06-19-2009	34.1	78.9	Negative		Yes	06-20-2009	0.2	250	3.65	117	Negative		Negative	No		NA	Positive	JE
Male	51	Better	Yes	<39	Yes	Yes	Yes	Yes	Yes	No	Yes	No	Yes	No	Yes	No	Yes	06-22-2009	19.9	88.6	Negative		Yes	06-22-2009	1.03	120	2.71	117	Negative		Negative	No		NA	Negative	Untest other virus
Male	1.6	Better	Yes	39 to 40	Yes	No	No	NA	Yes	No	Yes	Yes	Yes	No	Yes	No	Yes	06-29-2009	14	42.2	Negative		Yes	06-30-2009	0.44	10	3.24	113	Negative		Positive	No		NA	Positive	JE
Female	6	Better	Yes	39 to 40	Yes	No	Yes	No	Yes	Yes	Yes	Yes	Yes	No	Yes	No	Yes	2009-04-07	13	79.5	Negative		Yes	2009-06-07	0.23	7	2.81	119	Negative		Positive	No		NA	Positive	JE
Male	6	Better	Yes	<39	No	No	No	NA	No	No	Yes	Yes	No	No	No	No	Yes	06-30-2009	14.9	61.2	Negative		Yes	06-30-2009	NA	2	5.53	108	Negative		Negative	No		NA	Negative	Untest other virus
Male	1	Better	Yes	<39	No	No	No	NA	Yes	No	No	No	No	No	No	No	Yes	2009-01-07	4.6	42.5	Negative		Yes	2009-09-07	1.28	3	2.87	118	Negative		Untest	No		NA	Negative	Untest other virus
Male	3	Better	Yes	<39	No	No	Yes	No	Yes	No	Yes	No	No	No	No	No	Yes	2009-08-07	14.2	50.5	Negative		Yes	2009-08-07	0.18	2	5.26	114	Negative		Negative	No		NA	Negative	Untest other virus
Male	5	Better	Yes	<39	No	No	No	NA	Yes	No	No	No	Yes	No	Yes	No	Yes	2009-10-07	13.5	69	Negative		Yes	2009-11-07	0.18	18	3.76	119	Negative		Positive	No		NA	Positive	JE
Male	0.7	Better	Yes	<39	Unknown	No	No	NA	Yes	Yes	No	No	No	No	No	No	Yes	2009-11-07	11.7	49.4	Negative		Yes	07-13-2009	0.59	5	8.92	130	Negative		Negative	No		NA	Negative	Untest other virus
Female	0.9	Better	Yes	39 to 40	Unknown	No	No	NA	Yes	Yes	Yes	Yes	No	No	No	No	Yes	2009-12-07	12.8	51.6	Negative		No	NA	NA	NA	NA	NA	NA		Negative	No		NA	NA	Untest other virus
Male	2	Better	Yes	<39	No	No	Yes	No	Yes	No	No	No	No	No	No	No	Yes	2009-12-07	10.7	26.5	Negative		No	NA	NA	NA	NA	NA	NA		Negative	No		NA	NA	Untest other virus
Male	13	Better	Yes	39 to 40	Yes	No	Yes	No	Yes	No	No	No	No	No	No	No	Yes	07-13-2009	6.3	39	Negative		Yes	07-15-2009	0.18	180	3.04	123	Negative		Negative	No		NA	Negative	Untest other virus
Female	3	Better	Yes	<39	No	No	No	NA	Yes	Yes	Yes	Yes	No	No	No	No	Yes	07-15-2009	5.2	61.5	Untest		No	NA	NA	NA	NA	NA	NA		Negative	No		NA	NA	Untest other virus
Male	28	Better	No	NA	No	No	Yes	No	No	No	Yes	Yes	No	No	No	No	Yes	07-16-2009	13.3	84.8	Negative		Yes	07-19-2009	0.21	5	4.21	120	Negative		Negative	No		NA	Negative	Untest other virus
Female	1.3	Better	Yes	39 to 40	No	No	Yes	No	No	No	Yes	Yes	No	No	No	No	Yes	07-16-2009	4.8	56.8	Negative		Yes	07-17-2009	0.19	10	4.8	123	Negative		Untest	No		NA	Negative	Untest other virus
Male	0.5	Better	Yes	39 to 40	No	Yes	Yes	No	Yes	Yes	Yes	Yes	No	No	No	No	Yes	07-19-2009	21	54.3	Negative		Yes	07-20-2009	NA	NA	NA	NA	Negative		Untest	No		NA	Negative	Untest other virus
Male	4.9	Better	Yes	39 to 40	No	No	No	NA	No	No	Yes	Yes	Yes	No	Yes	No	Yes	07-23-2009	20.9	88.9	Negative		No	NA	NA	NA	NA	NA	NA		Negative	No		NA	NA	Untest other virus
Female	29	Better	Yes	39 to 40	Yes	No	No	NA	No	No	No	No	No	No	No	No	Yes	07-21-2009	11	76.5	Negative		Yes	07-21-2009	0.37	14	3.7	120	Negative		Negative	No		NA	Untest	Untest other virus
Female	9	Better	Yes	<39	No	No	No	NA	Yes	No	Yes	Yes	No	No	No	No	Yes	07-25-2009	16.1	88.5	Negative		No	NA	NA	NA	NA	NA	NA		Negative	No		NA	NA	Untest other virus
Female	13	Better	No	NA	No	No	No	NA	Yes	Yes	Yes	No	No	No	No	No	Yes	07-25-2009	9.5	82.8	Negative		No	NA	NA	NA	NA	NA	NA		Negative	No		NA	NA	Untest other virus
Female	26	Better	Yes	>40	No	No	Yes	No	Yes	No	No	Yes	No	No	No	No	Yes	07-26-2009	18.8	75.7	Negative		Yes	07-26-2009	0.15	1	4.35	124	Negative		Negative	No		NA	Negative	Untest other virus
Female	2.8	Better	Yes	39 to 40	No	No	No	NA	Yes	No	Yes	Yes	No	No	No	No	Yes	07-25-2009	8.9	78.9	Negative		No	NA	NA	NA	NA	NA	NA		Negative	No		NA	NA	Untest other virus
Female	2	Better	Yes	39 to 40	No	No	No	NA	Yes	No	Yes	Yes	No	No	No	No	Yes	07-29-2009	7.7	60.6	Negative		No	NA	NA	NA	NA	NA	NA		Negative	No		NA	NA	Untest other virus
Male	70	Better	Yes	<39	Yes	No	No	NA	No	No	No	No	No	No	No	No	Yes	07-23-2009	3.9	80.2	Fungi	Candida tropicalis	Yes	2009-04-08	0.68	400	1.27	108	Negative		Untest	No		NA	Negative	Untest other virus
Female	1.6	Better	Yes	39 to 40	Unknown	No	No	NA	No	Yes	Yes	Yes	No	No	Yes	No	Yes	2009-06-08	17.9	88.7	Negative		Yes	2009-07-08	0.25	7	4.22	120	Negative		Negative	No		NA	Negative	Untest other virus
Male	1	Death	Yes	39 to 40	No	No	Yes	No	Yes	Yes	Yes	Yes	No	No	No	No	Yes	2009-08-08	10.1	74.9	Negative		Yes	2009-07-08	0.11	4	4	126	Negative		Negative	No		NA	Negative	Untest other virus
Male	0.8	Better	Yes	<39	No	No	Yes	No	No	No	Yes	Yes	Yes	No	Yes	No	Yes	2009-07-08	10	51.1	Negative		Yes	2009-10-08	0.38	5	4.1	119	Negative		Negative	No		NA	Negative	Untest other virus
Male	61	Better	Yes	<39	Yes	No	Yes	No	No	No	No	No	Yes	No	Yes	No	Yes	2009-04-08	23.9	89.9	Negative		Yes	2009-05-08	0.75	350	1.32	116	Other bacteria	streptococcus suis	Negative	No		NA	Untest	Untest other virus
Male	13	Not improve	Yes	>40	No	No	No	NA	Yes	No	Yes	Yes	No	No	No	No	Yes	2009-11-08	4.1	89.8	Negative		No	NA	NA	NA	NA	NA	NA		Negative	No		NA	NA	Untest other virus
Male	6	Better	Yes	39 to 40	No	No	Yes	No	No	No	No	Yes	No	No	No	No	Yes	08-14-2009	8.4	71.2	Negative		Yes	08-15-2009	0.21	3	3.84	125	Negative		Negative	No		NA	Negative	Untest other virus
Male	1.2	Better	Yes	<39	No	No	No	NA	No	No	Yes	Yes	No	No	No	No	Yes	08-16-2009	9.6	66.7	Negative		No	NA	NA	NA	NA	NA	NA		Negative	No		NA	NA	Untest other virus
Female	0.8	Better	Yes	<39	No	No	No	NA	No	No	Yes	Yes	No	No	No	No	Yes	08-18-2009	6	21.6	Negative		No	NA	NA	NA	NA	NA	NA		Negative	No		NA	NA	Untest other virus
Female	9	Better	Yes	<39	No	No	No	NA	No	No	Yes	Yes	No	No	No	No	Yes	08-15-2009	6.5	70.5	Negative		No	NA	NA	NA	NA	NA	NA		Negative	No		NA	NA	Untest other virus
Male	8	Better	Yes	<39	No	No	No	NA	Yes	Yes	No	Yes	No	No	No	No	Yes	08-24-2009	6.9	76.6	Negative		Yes	08-26-2009	0.36	2	6.78	127	Negative		Negative	No		NA	Negative	Untest other virus
Male	0.6	Better	Yes	39 to 40	Unknown	No	No	NA	No	No	No	No	No	No	No	No	Yes	08-26-2009	13	43.4	Negative		Yes	08-30-2009	NA	4	0.51	143	Negative		Untest	No		NA	Negative	Untest other virus
Female	1.5	Better	Yes	<39	No	No	Yes	NA	Yes	Yes	Yes	Yes	No	No	No	No	Yes	08-20-2009	8.2	66.7	Negative		Yes	08-31-2009	0.06	5	4.15	125	Negative		Negative	No		NA	Negative	Untest other virus
Male	31	Better	Yes	39 to 40	Yes	No	No	NA	No	No	Yes	No	No	No	No	No	Yes	08-29-2009	9.3	78.2	Fungi	Cryptococcus neoformans	Yes	2009-01-09	0.32	7	2	124	Fungi	Cryptococcus neoformans	Negative	No		NA	Negative	Untest other virus
Male	0.9	Better	Yes	<39	No	No	No	NA	No	No	Yes	Yes	No	No	No	No	Yes	2009-01-09	8.2	70.5	Negative		No	NA	NA	NA	NA	NA	NA		Negative	No		NA	NA	Untest other virus
Male	1.9	Better	No	NA	No	No	No	NA	No	No	Yes	Yes	No	No	No	No	Yes	2009-01-09	14.5	73.6	Negative		Yes	2009-02-09	0.09	5	4.93	127	Negative		Negative	No		NA	Negative	Untest other virus
Male	11	Better	Yes	39 to 40	Yes	No	Yes	No	Yes	No	No	No	No	No	No	No	Yes	2009-04-09	9.3	71.9	Negative		Yes	2009-04-09	0.19	36	3.52	119	Negative		Negative	No		NA	Untest	Untest other virus
Male	2	Better	Yes	<39	No	No	No	NA	No	No	Yes	Yes	No	No	No	No	Yes	2009-04-09	7.7	50.6	Negative		Yes	2009-04-09	0.09	4	3.82	124	Negative		Negative	No		NA	Negative	Untest other virus
Male	3	Better	Yes	<39	No	No	Yes	No	Yes	Yes	Yes	No	Yes	No	Yes	No	Yes	09-13-2009	10.7	90.1	Negative		Yes	09-16-2009	0.13	NA	3.96	123	Negative		Negative	No		NA	Negative	Untest other virus
Female	1.7	Better	Yes	<39	No	No	No	NA	No	No	Yes	Yes	Yes	No	Yes	No	Yes	09-13-2009	11.5	40.8	Negative		No	NA	NA	NA	NA	NA	NA		Negative	No		NA	NA	Untest other virus
Male	13	Better	Yes	<39	No	No	No	NA	No	No	No	Yes	No	No	No	No	Yes	09-15-2009	8.6	92.5	Negative		Yes	09-16-2009	0.21	7	3.67	109	Untest		Negative	No		NA	Negative	Untest other virus
Male	13	Better	Yes	39 to 40	Yes	No	Yes	No	Yes	Yes	Yes	Yes	Yes	No	Yes	No	Yes	09-17-2009	13.9	85.4	Fungi	Canidia albicans	No	NA	NA	NA	NA	NA	NA		Negative	No		NA	NA	Untest other virus
Male	0.8	Better	Yes	39 to 40	No	No	No	NA	No	No	No	No	No	No	No	No	Yes	09-20-2009	4.52	30.4	Other bacteria	Staphylococcus xylosus	No	NA	NA	NA	NA	NA	NA		Negative	No		NA	NA	Untest other virus
Male	1.3	Better	Yes	39 to 40	No	No	Yes	No	Yes	No	No	No	Yes	No	Yes	No	Yes	09-28-2009	15.3	52.4	Negative		Yes	09-30-2009	0.08	2	5.04	119	Negative		Untest	No		NA	Negative	Untest other virus
Male	10	Better	Yes	39 to 40	No	No	Yes	No	No	No	Yes	Yes	Yes	No	Yes	No	Yes	09-28-2009	7.9	67	Other bacteria	Klebsiella pneumoniae	Yes	09-29-2009	0.21	NA	2.5	120	Negative		Negative	No		NA	Negative	Untest other virus
Male	10	Better	Yes	39 to 40	No	No	Yes	No	Yes	No	Yes	No	No	No	No	No	Yes	09-29-2009	20.5	91.7	Negative		Yes	09-30-2009	0.07	6	4.11	128	Negative		Negative	No		NA	Negative	Untest other virus
Female	30	Better	Yes	<39	No	No	No	NA	Yes	No	Yes	Yes	No	No	No	No	Yes	09-26-2009	14.6	91.1	Negative		Yes	09-27-2009	0.5	1	3.95	127	Negative		Untest	No		NA	Negative	Untest other virus
Male	11	Better	Yes	<39	No	No	Yes	No	Yes	No	No	No	Yes	No	Yes	No	Yes	2009-03-10	10.7	82	Negative		No	NA	NA	NA	NA	NA	NA		Negative	No		NA	NA	Untest other virus
Male	1.4	Better	No	NA	No	Yes	Yes	No	No	No	No	Yes	Yes	No	Yes	No	Yes	2009-02-10	7.5	45.1	Negative		No	NA	NA	NA	NA	NA	NA		Negative	No		NA	NA	Untest other virus
Male	4	Better	Yes	39 to 40	No	No	No	NA	No	Yes	Yes	Yes	No	No	No	No	Yes	2009-11-10	23.4	84.7	Negative		Yes	2009-12-10	0.36	NA	4.97	125	Negative		Negative	No		NA	Negative	Untest other virus
Male	4	Better	Yes	<39	Yes	No	Yes	No	Yes	No	Yes	Yes	No	No	No	No	Yes	10-15-2009	35.6	67.3	Negative		No	NA	NA	NA	NA	NA	NA		Negative	No		NA	NA	Untest other virus
Male	4	Better	Yes	<39	Yes	No	No	NA	No	No	No	No	No	No	No	No	Yes	10-17-2009	10.5	74.2	Negative		No	NA	NA	NA	NA	NA	NA		Negative	No		NA	NA	Untest other virus
Female	2.5	Better	Yes	39 to 40	No	No	No	NA	No	No	Yes	Yes	No	No	No	No	Yes	10-28-2009	6.7	26.6	Negative		No	NA	NA	NA	NA	NA	NA		Negative	No		NA	NA	Untest other virus
Female	2.1	Better	Yes	39 to 40	No	No	Yes	No	Yes	Yes	No	No	No	No	No	No	Yes	10-21-2009	7.3	39.8	Negative		Yes	10-21-2009	NA	25	3.61	124	Negative		Untest	No		NA	Negative	Untest other virus
Female	3	Better	Yes	39 to 40	No	No	No	NA	No	Yes	Yes	No	Yes	No	Yes	No	Yes	10-24-2009	24.1	74.3	Negative		Yes	10-26-2009	0.44	32	4.54	125	Negative		Positive	No		NA	Untest	JE
Female	1.3	Better	Yes	39 to 40	No	No	Yes	No	No	Yes	Yes	No	No	No	No	No	Yes	10-27-2009	7.1	42.7	Negative		Yes	10-27-2009	0.11	NA	5.56	115	Negative		Negative	No		NA	Untest	Untest other virus
Female	50	Better	Yes	39 to 40	Yes	No	Yes	No	No	No	Yes	Yes	No	No	No	No	Yes	10-25-2009	6.4	59.7	Negative		Yes	10-26-2009	0.34	5	2.38	123	Negative		Negative	No		NA	Negative	Untest other virus
Male	1.4	Better	Yes	<39	No	No	No	NA	No	No	No	No	No	No	No	No	Yes	10-13-2009	25	83.4	Negative		Yes	10-14-2009	0.05	5	3.66	123	Negative		Untest	No		NA	Negative	Untest other virus
Male	35	Better	Yes	<39	No	No	No	NA	No	No	No	No	No	No	No	No	Yes	10-26-2009	3	34.9	Negative		Yes	10-26-2009	0.52	7	1.68	126	Negative		Untest	No		NA	Negative	Untest other virus
Male	47	Better	Yes	39 to 40	Yes	No	No	NA	Yes	Yes	Yes	No	No	No	No	No	Yes	10-13-2009	4.6	81.9	Negative		Yes	10-14-2009	1.05	9	2.42	122	Negative		Untest	No		NA	Negative	Untest other virus
Male	1.6	Better	Yes	39 to 40	No	No	Yes	No	No	No	Yes	Yes	No	No	No	No	Yes	10-30-2009	12.1	89.4	Negative		No	NA	NA	NA	NA	NA	NA		Negative	No		NA	NA	Untest other virus
Female	23	Better	Yes	39 to 40	No	No	No	NA	No	Yes	Yes	Yes	No	No	No	No	Yes	2009-01-11	7	67.1	Negative		Yes	10-29-2009	0.09	7	4.08	130	Negative		Negative	No		NA	Negative	Untest other virus
Female	2	Better	Yes	>40	No	No	No	NA	No	No	Yes	Yes	Yes	No	Yes	No	Yes	2009-06-11	28.9	42.3	Negative		No	NA	NA	NA	NA	NA	NA		Negative	No		NA	NA	Untest other virus
Male	11	Better	Yes	39 to 40	Yes	No	Yes	No	No	No	No	No	No	No	No	No	Yes	11-24-2009	5.4	49.9	Negative		Yes	11-26-2009	0.08	5	3.36	122	Negative		Negative	No		NA	Untest	Untest other virus
Male	24	Better	Yes	39 to 40	Yes	No	Yes	No	Yes	No	Yes	No	No	No	No	No	Yes	2009-12-11	9.6	73	Negative		Yes	11-16-2009	NA	1	NA	NA	Negative		Negative	No		NA	Untest	Untest other virus
Male	2.5	Better	Yes	<39	Unknown	No	No	NA	Yes	No	Yes	Yes	No	No	No	No	Yes	11-21-2009	16	73.6	Negative		Yes	11-22-2009	0.05	5	3.23	129	Negative		Negative	No		NA	Untest	Untest other virus
Male	53	Better	Yes	39 to 40	Yes	No	No	NA	Yes	No	Yes	Yes	No	No	No	No	Yes	11-26-2009	13.6	87.5	Negative		Yes	11-26-2009	0.76	5	5.95	120	Negative		Negative	No		NA	Negative	Untest other virus
Female	0.3	Better	Yes	<39	Unknown	Yes	Yes	No	Yes	Yes	Yes	Yes	No	No	No	No	Yes	2009-11-12	2.7	50.9	Other bacteria	Staphylococcus haemolyticus	No	NA	NA	NA	NA	NA	NA		Negative	No		NA	NA	Untest other virus
Male	18	Better	Yes	<39	Yes	No	No	NA	Yes	No	No	No	Yes	No	Yes	No	Yes	12-15-2009	6.9	79.4	Negative		Yes	12-16-2009	0.19	6	4.62	122	Negative		Negative	No		NA	Negative	Untest other virus
Male	4	Better	Yes	39 to 40	No	No	No	NA	Yes	Yes	Yes	Yes	Yes	No	Yes	No	Yes	12-23-2009	14.3	76.3	Negative		Yes	12-24-2009	0.12	9	5.57	122	Negative		Negative	No		NA	Negative	Untest other virus
Female	2	Better	Yes	39 to 40	Unknown	No	No	NA	Yes	Yes	Yes	Yes	No	No	No	No	Yes	12-23-2009	30.3	81.5	Negative		Yes	12-23-2009	0.28	10	5.2	124	Negative		Negative	No		NA	Negative	Untest other virus
Male	2	Better	Yes	<39	No	No	No	NA	Yes	Yes	Yes	No	No	No	No	No	Yes	2009-12-12	6.2	51.9	Negative		Yes	2009-10-12	0.2	1	3.58	104	Negative		Negative	No		NA	Untest	Untest other virus
Male	48	Better	Yes	39 to 40	Yes	No	No	NA	No	No	No	No	No	No	No	No	Yes	12-20-2009	5.3	70.2	Negative		Yes	12-21-2009	0.7	3	2.16	113	Negative		Negative	No		NA	Negative	Untest other virus
Male	17	Better	Yes	<39	No	No	No	NA	Yes	No	Yes	Yes	No	No	No	No	Yes	12-21-2009	12.8	81	Negative		Yes	12-21-2009	0.1	8	3.47	133	Negative		Negative	No		NA	Negative	Untest other virus
Female	1	Better	Yes	39 to 40	Unknown	Yes	Yes	No	Yes	No	Yes	Yes	No	No	No	No	Yes	12-26-2009	7.9	70.7	Negative		Yes	12-31-2009	0.24	8	3.76	125	Negative		Negative	No		NA	Untest	Untest other virus
Male	8	Better	Yes	<39	Yes	No	Yes	No	No	No	No	No	No	No	No	No	Yes	12-29-2009	19.9	68.1	Negative		Yes	12-31-2009	0.11	4	2.99	126	Negative		Negative	No		NA	Negative	Untest other virus
Female	70	Better	Yes	<39	Yes	No	No	NA	Yes	No	No	No	Yes	No	Yes	No	Yes	2010-04-01	5.3	66.4	Negative		Yes	2010-04-01	0.81	170	2.24	113	Negative		Negative	No		NA	Negative	Untest other virus
Male	2.5	Not improve	Yes	>40	No	No	No	NA	Yes	No	Yes	Yes	No	No	No	No	Yes	2010-09-01	22.8	80.7	Negative		No	NA	NA	NA	NA	NA	NA		Negative	No		NA	NA	Untest other virus
Male	26	Not improve	Yes	<39	Yes	No	No	NA	Yes	No	Yes	No	No	No	No	No	Yes	2010-04-01	6.8	81.8	Negative		Yes	2010-05-01	0.18	NA	3.11	123	Negative		Negative	No		NA	Untest	Untest other virus
Male	2.5	Better	Yes	39 to 40	Yes	No	Yes	No	Yes	Yes	Yes	No	No	No	No	No	Yes	2010-09-01	38.8	77.2	Negative		No	NA	NA	NA	NA	NA	NA		Negative	No		NA	NA	Untest other virus
Female	2.1	Better	Yes	>40	Unknown	No	No	NA	Yes	No	No	No	No	No	No	No	Yes	2010-12-01	15	56.8	Negative		Yes	01-14-2010	0.94	NA	3.18	124	Negative		Negative	No		NA	Untest	Untest other virus
Male	58	Better	Yes	39 to 40	Yes	No	No	NA	Yes	No	No	No	Yes	No	Yes	No	Yes	2010-12-01	9.9	77.3	Negative		Yes	01-14-2010	0.4	140	3.01	124	Negative		Negative	No		NA	Negative	Untest other virus
Male	2.5	Better	Yes	39 to 40	No	No	No	NA	Yes	Yes	Yes	Yes	No	No	No	No	Yes	01-22-2010	7.7	71.6	Negative		No	NA	NA	NA	NA	NA	NA		Negative	No		NA	NA	Untest other virus
Male	1.4	Better	Yes	<39	No	No	No	NA	Yes	No	Yes	Yes	No	No	No	No	Yes	01-24-2010	12.6	75.8	Negative		No	NA	NA	NA	NA	NA	NA		Negative	No		NA	NA	Untest other virus
Female	3.5	Better	Yes	39 to 40	Yes	No	Yes	No	Yes	No	No	No	No	No	No	No	Yes	2010-01-02	25.7	75.5	Negative		No	NA	NA	NA	NA	NA	NA		Negative	No		NA	NA	Untest other virus
Male	0.5	Better	Yes	39 to 40	Unknown	No	Yes	No	Yes	Yes	Yes	Yes	No	No	No	No	Yes	2010-02-02	4.3	61.4	Other bacteria	Salmonella Paratyphi b	Yes	2010-05-02	NA	NA	NA	NA	NA		Negative	No		NA	Negative	Untest other virus
Male	54	Better	Yes	<39	Yes	No	Yes	No	Yes	No	No	No	No	No	No	No	Yes	2010-03-02	9.1	73.6	Other bacteria	Corynebacterium spp	Yes	2010-07-02	1.34	380	0	104	Negative		Negative	No		NA	Negative	Untest other virus
Male	0.9	Better	Yes	39 to 40	Unknown	No	Yes	No	Yes	Yes	Yes	Yes	No	No	No	No	Yes	2010-07-02	17.3	79	Negative		Yes	2010-10-02	0.48	158	0.47	109	Negative		Positive	No		NA	Positive	JE
Female	0.5	Better	Yes	<39	Unknown	No	Yes	No	Yes	No	No	No	No	No	No	No	Yes	2010-08-02	31.2	57.4	Negative		No	NA	NA	NA	NA	NA	NA		Negative	No		NA	NA	Untest other virus
Female	0.7	Better	Yes	<39	Unknown	No	No	NA	Yes	No	Yes	Yes	No	No	No	No	Yes	2010-09-02	12.6	86	Negative		No	NA	NA	NA	NA	NA	NA		Negative	No		NA	NA	Untest other virus
Male	0.7	Better	Yes	<39	Unknown	Yes	Yes	No	Yes	Yes	Yes	Yes	No	No	No	No	Yes	2010-12-02	11.7	61.8	Negative		No	NA	NA	NA	NA	NA	NA		Negative	No		NA	NA	Untest other virus
Male	1	Better	Yes	<39	Unknown	Yes	No	NA	Yes	Yes	Yes	Yes	No	No	No	No	Yes	02-13-2010	12.7	75.2	Negative		Yes	02-14-2010	0.04	6	4.48	127	Negative		Untest	No		NA	Negative	Untest other virus
Female	57	Better	Yes	39 to 40	Yes	No	Yes	No	Yes	Yes	Yes	Yes	Yes	No	Yes	No	Yes	02-17-2010	8.9	89.2	Negative		Yes	02-18-2010	0.19	12	2.55	95	Negative		Negative	No		NA	Negative	Untest other virus
Male	0.4	Better	Yes	<39	Unknown	No	No	NA	Yes	No	Yes	No	No	No	No	No	Yes	02-17-2010	7.9	5.4	Negative		Yes	02-20-2010	0.11	6	3.17	121	Negative		Untest	No		NA	Negative	Untest other virus
Male	0.2	Better	Yes	39 to 40	Unknown	No	No	NA	No	No	Yes	Yes	No	No	No	No	Yes	02-18-2010	6.3	25.2	Negative		Yes	02-21-2010	NA	4	2.83	122	Negative		Negative	No		NA	Untest	Untest other virus
Male	2.2	Better	Yes	>40	Yes	No	No	NA	Yes	No	Yes	Yes	No	No	No	No	Yes	02-21-2010	8.6	89.2	Negative		No	NA	NA	NA	NA	NA	NA		Negative	No		NA	NA	Untest other virus
Male	10	Better	Yes	39 to 40	Yes	No	Yes	No	Yes	No	No	No	Yes	No	Yes	No	Yes	2010-08-02	5.9	62.1	Negative		No	NA	NA	NA	NA	NA	NA		Negative	No		NA	NA	Untest other virus
Female	5	Better	Yes	39 to 40	No	No	Yes	No	No	No	No	No	No	No	No	No	Yes	02-25-2010	18.1	79.6	Negative		Yes	02-27-2010	0.11	20	3.02	134	Negative		Negative	No		NA	Negative	Untest other virus
Male	2	Better	Yes	39 to 40	No	No	No	NA	No	No	Yes	Yes	Yes	No	Yes	No	Yes	02-28-2010	13.3	43.1	Negative		Yes	02-27-2010	0.08	5	5.81	131	Negative		Negative	No		NA	Negative	Untest other virus
Female	0.5	Better	Yes	<39	Unknown	No	No	NA	Yes	No	Yes	Yes	No	No	No	No	Yes	02-28-2010	10.5	48.6	Negative		No	NA	NA	NA	NA	NA	NA		Negative	No		NA	NA	Untest other virus
Female	4	Better	Yes	<39	No	No	No	NA	Yes	No	No	No	Yes	No	Yes	No	Yes	02-28-2010	12.7	74.4	Negative		Yes	2010-02-03	0.04	NA	3.26	128	Negative		Negative	No		NA	Untest	Untest other virus
Male	3	Better	Yes	<39	No	No	No	NA	Yes	Yes	Yes	Yes	No	No	No	No	Yes	2010-09-03	10.9	42.6	Negative		No	NA	NA	NA	NA	NA	NA		Negative	No		NA	NA	Untest other virus
Female	0.3	Better	Yes	<39	Unknown	No	No	NA	No	Yes	Yes	No	No	No	No	No	Yes	2010-02-03	7.3	60.6	Negative		Yes	2010-10-03	0.98	5	2.8	126	Untest		Negative	No		NA	Untest	Untest other virus
Female	4.5	Death	Yes	>40	No	No	Yes	No	Yes	Yes	Yes	Yes	No	No	No	No	Yes	03-13-2010	7.2	76.6	Negative		No	NA	NA	NA	NA	NA	NA		Negative	No		NA	NA	Untest other virus
Male	56	Better	Yes	<39	Yes	No	Yes	No	Yes	No	No	No	No	No	No	No	Yes	2010-10-03	6.8	71.4	Negative		Yes	03-15-2010	0.24	90	2.04	114	Negative		Untest	No		NA	Negative	Untest other virus
Male	5	Better	Yes	<39	No	No	No	NA	Yes	Yes	Yes	Yes	Yes	No	Yes	No	Yes	03-14-2010	10.5	96.6	Negative		Yes	03-14-2010	0.09	5	5.66	125	Negative		Negative	No		NA	Negative	Untest other virus
Male	2.5	Better	Yes	<39	No	No	No	NA	Yes	Yes	Yes	Yes	Yes	No	Yes	No	Yes	03-16-2010	13.6	49	Negative		Yes	03-17-2010	NA	8	3.41	129	Negative		Untest	No		NA	Negative	Untest other virus
Male	3.9	Better	Yes	39 to 40	No	No	Yes	No	Yes	No	Yes	Yes	No	No	No	No	Yes	03-19-2010	6.9	75.4	Negative		Yes	03-19-2010	0.19	8	4.31	132	Negative		Negative	No		NA	Negative	Untest other virus
Male	5	Better	Yes	39 to 40	No	No	No	NA	Yes	No	Yes	Yes	No	No	No	No	Yes	03-22-2010	23.4	93.2	Negative		No	NA	NA	NA	NA	NA	NA		Negative	No		NA	NA	Untest other virus
Male	1.1	Not improve	Yes	<39	Unknown	No	No	NA	Yes	No	Yes	Yes	No	No	No	No	Yes	03-18-2010	13	65.4	Negative		Yes	03-21-2010	0.07	1	3.86	127	Negative		Negative	No		NA	Negative	Untest other virus
Male	3	Not improve	Yes	<39	No	No	Yes	No	Yes	Yes	Yes	Yes	No	No	No	No	Yes	03-19-2010	18.7	87.5	Negative		Yes	03-20-2010	0.04	6	4.45	130	Negative		Negative	No		NA	Negative	Untest other virus
Male	10	Better	Yes	<39	No	No	No	NA	Yes	No	Yes	Yes	No	No	No	No	Yes	03-22-2010	8.5	31.5	Negative		No	NA	NA	NA	NA	NA	NA		Negative	No		NA	NA	Untest other virus
Male	0.3	Better	Yes	<39	Unknown	No	Yes	No	Yes	No	Yes	Yes	No	No	No	No	Yes	03-23-2010	15.8	40.9	Negative		Yes	03-25-2010	0.11	5	4.48	123	Negative		Untest	No		NA	Negative	Untest other virus
Female	0.8	Better	Yes	39 to 40	Unknown	No	No	NA	Yes	Yes	Yes	Yes	No	No	No	No	Yes	03-31-2010	4.9	86.2	Negative		Yes	2010-01-04	0.04	NA	5.15	131	Negative		Negative	No		NA	Untest	Untest other virus
Male	2.5	Better	Yes	39 to 40	No	No	Yes	No	Yes	No	No	No	No	No	No	No	Yes	03-29-2010	17.4	86.8	Negative		Yes	03-31-2010	0.29	10	5.43	126	Negative		Untest	No		NA	Negative	Untest other virus
Male	1.1	Better	Yes	39 to 40	Unknown	No	No	NA	Yes	No	Yes	Yes	No	No	No	No	Yes	2010-01-04	25.6	89.3	Negative		No	NA	NA	NA	NA	NA	NA		Negative	No		NA	NA	Untest other virus
Female	70	Better	Yes	39 to 40	Yes	No	Yes	No	Yes	No	Yes	Yes	No	No	No	No	Yes	2010-02-04	11.7	90.6	Negative		Yes	2010-04-04	0.12	5	3.66	137	Negative		Negative	No		NA	Negative	Untest other virus
Female	53	Better	Yes	<39	Yes	No	Yes	No	No	No	No	No	No	No	No	No	Yes	2010-03-04	14.1	63.9	Negative		Yes	2010-04-04	0.24	8	3.05	127	Negative		Negative	No		NA	Negative	Untest other virus
Female	1.1	Better	Yes	<39	Unknown	No	Yes	No	Yes	No	Yes	Yes	No	No	No	No	Yes	2010-04-04	9.6	30.9	Negative		No	NA	NA	NA	NA	NA	NA		Negative	No		NA	NA	Untest other virus
Male	1	Better	Yes	39 to 40	No	No	Yes	No	Yes	No	No	No	No	No	No	No	Yes	2010-05-04	9	70.2	Negative		Yes	2010-07-04	0.08	NA	5.71	123	Negative		Negative	No		NA	Untest	Untest other virus
Male	3	Better	Yes	39 to 40	No	No	Yes	No	Yes	No	Yes	Yes	Yes	No	Yes	No	Yes	2010-05-04	9.9	67.9	Negative		No	NA	NA	NA	NA	NA	NA		Negative	No		NA	NA	Untest other virus
Male	2	Better	No	NA	Unknown	No	No	NA	Yes	No	Yes	Yes	No	No	No	No	Yes	2010-12-04	9.3	34.5	Negative		No	NA	NA	NA	NA	NA	NA		Negative	No		NA	NA	Untest other virus
Male	67	Better	No	NA	Yes	No	No	NA	No	No	No	No	No	No	No	No	Yes	04-14-2010	11.5	78.7	Negative		Yes	04-17-2010	0.25	8	3.36	121	Negative		Negative	No		NA	Untest	Untest other virus
Male	8	Better	Yes	<39	Yes	No	Yes	No	Yes	No	No	No	No	No	No	No	Yes	04-19-2010	12.5	83	Negative		No	NA	NA	NA	NA	NA	NA		Negative	No		NA	NA	Untest other virus
Male	0.5	Better	Yes	39 to 40	Unknown	No	Yes	No	Yes	No	Yes	Yes	Yes	No	Yes	No	Yes	04-19-2010	17.2	42.1	Streptococcus pneumonia	Streptococcus pneumonia	Yes	04-20-2010	0.28	NA	2.62	118	Negative		Negative	No		NA	Negative	Untest other virus
Female	0.5	Better	Yes	<39	Unknown	No	No	NA	Yes	No	Yes	Yes	Yes	No	Yes	No	Yes	04-24-2010	11.4	75.3	Negative		Yes	04-24-2010	0.06	3	3.42	131	Negative		Negative	No		NA	Negative	Untest other virus
Female	5	Better	Yes	<39	No	No	No	NA	Yes	No	No	No	No	No	No	No	Yes	04-20-2010	4.4	54.9	Negative		Yes	04-22-2010	0.13	6	8.44	127	Negative		Negative	No		NA	Negative	Untest other virus
Male	0.5	Better	Yes	39 to 40	Unknown	No	Yes	No	Yes	No	No	No	No	No	No	No	Yes	04-29-2010	9	25.8	Negative		Yes	04-30-2010	0.1	5	4.5	133	Negative		Negative	No		NA	Untest	Untest other virus
Female	1.1	Death	Yes	39 to 40	Unknown	No	Yes	No	Yes	Yes	Yes	Yes	No	No	No	Yes	Yes	2010-02-05	23	76.2	Negative		No	NA	NA	NA	NA	NA	NA		Negative	No		NA	NA	Untest other virus
Female	1.4	Better	Yes	39 to 40	No	No	No	NA	Yes	No	Yes	Yes	No	No	No	No	Yes	2010-04-05	12.2	71.8	Negative		No	NA	NA	NA	NA	NA	NA		Negative	No		NA	NA	Untest other virus
Male	1.5	Better	Yes	39 to 40	Unknown	No	Yes	No	Yes	No	No	No	No	No	No	No	Yes	2010-08-05	16.6	36.7	Negative		Yes	2010-08-05	0.14	5	3.15	126	Negative		Negative	No		NA	Negative	Untest other virus
Male	2.1	Better	Yes	39 to 40	No	No	Yes	No	Yes	No	No	No	Yes	No	Yes	No	Yes	2010-06-05	24.8	76.6	Negative		Yes	2010-09-05	0.26	8	2.85	128	Negative		Negative	No		NA	Negative	Untest other virus
Female	1.5	Better	Yes	>40	Unknown	No	No	NA	Yes	No	Yes	Yes	No	No	No	No	Yes	2010-08-05	4.4	39.9	Negative		No	NA	NA	NA	NA	NA	NA		Negative	No		NA	NA	Untest other virus
Male	2.3	Better	Yes	>40	Unknown	No	Yes	No	Yes	Yes	No	Yes	No	No	No	No	Yes	05-15-2010	12.2	80.6	Negative		Yes	05-17-2010	0.25	10	4.99	126	Negative		Negative	No		NA	Negative	Untest other virus
Male	0.7	Better	Yes	<39	Unknown	Yes	Yes	No	Yes	Yes	Yes	No	No	No	No	No	Yes	05-18-2010	11.5	45.2	Negative		Yes	05-19-2010	NA	26	5.24	132	Negative		Negative	No		NA	Negative	Untest other virus
Male	1.6	Better	Yes	>40	Yes	No	No	NA	Yes	No	Yes	Yes	No	No	No	No	Yes	05-19-2010	13.8	37.8	Negative		No	NA	NA	NA	NA	NA	NA		Negative	No		NA	NA	Untest other virus
Male	0.8	Better	Yes	39 to 40	Unknown	No	No	NA	No	No	Yes	Yes	No	No	No	No	Yes	2010-09-05	12.3	77.6	Negative		Yes	2010-10-05	0.18	7	2.99	133	Negative		Untest	No		NA	Negative	Untest other virus
Male	58	Better	Yes	<39	No	No	No	NA	No	No	Yes	No	No	No	No	No	Yes	05-14-2010	10	79.8	Negative		Yes	05-15-2010	NA	7	4.36	123	Negative		Negative	No		NA	Negative	Untest other virus
Male	17	Better	Yes	<39	Yes	No	No	NA	Yes	Yes	Yes	Yes	Yes	No	Yes	No	Yes	05-21-2010	10.8	66.3	Negative		Yes	05-22-2010	0.22	6	4	127	Negative		Negative	No		NA	Negative	Untest other virus
Male	32	Better	No	NA	No	No	No	NA	No	No	Yes	Yes	No	No	No	No	Yes	05-24-2010	15.9	81	Negative		Yes	05-27-2010	0.15	6	3.03	128	Negative		Untest	No		NA	Negative	Untest other virus
Female	1	Better	Yes	39 to 40	Unknown	No	No	NA	No	No	No	No	No	No	No	No	Yes	05-28-2010	12.6	19.7	Negative		Yes	05-30-2010	0.09	6	4.94	129	Negative		Negative	No		NA	Negative	Untest other virus
Male	75	Better	Yes	<39	Yes	No	No	NA	Yes	No	Yes	No	No	No	No	No	Yes	05-30-2010	14	79.5	Negative		Yes	05-30-2010	0.16	6	5.06	119	Negative		Untest	No		NA	Negative	Untest other virus
Male	1	Better	Yes	39 to 40	Unknown	No	Yes	No	Yes	No	No	No	No	No	No	No	Yes	05-31-2010	9.6	30.7	Negative		No	NA	NA	NA	NA	NA	NA		Negative	No		NA	NA	Untest other virus
Male	2	Better	Yes	39 to 40	Yes	No	No	NA	No	No	Yes	Yes	No	No	No	No	Yes	2010-02-06	13.3	74.5	Negative		Yes	2010-02-06	NA	5	4.14	125	Negative		Negative	No		NA	Negative	Untest other virus
Female	1	Better	Yes	39 to 40	Unknown	No	No	NA	Yes	No	Yes	Yes	No	No	No	No	Yes	2010-08-06	8.9	66.3	Negative		Yes	2010-07-06	0.06	NA	6.22	129	Negative		Negative	No		NA	Negative	Untest other virus
Male	10	Not improve	Yes	<39	Yes	No	Yes	No	No	No	No	No	No	No	No	No	Yes	2010-06-06	6.2	67.7	Negative		No	NA	NA	NA	NA	NA	NA		Negative	No		NA	NA	Untest other virus
Female	3	Better	Yes	39 to 40	No	No	Yes	No	Yes	No	No	No	No	No	No	No	Yes	2010-10-06	19.3	61.2	Negative		Yes	2010-10-06	0.14	20	1.85	135	Negative		Untest	No		NA	Negative	Untest other virus
Male	0.7	Better	Yes	<39	Unknown	No	No	NA	Yes	No	Yes	Yes	No	No	No	No	Yes	2010-11-06	24	43.4	Negative		No	NA	NA	NA	NA	NA	NA		Negative	No		NA	NA	Untest other virus
Male	56	Better	Yes	39 to 40	Yes	No	No	NA	Yes	Yes	Yes	Yes	Yes	No	Yes	No	Yes	2010-09-06	13.9	70.6	Negative		Yes	2010-10-06	0.16	10	2.17	124	Negative		Negative	No		NA	Negative	Untest other virus
Female	0.5	Better	Yes	<39	Unknown	No	Yes	No	Yes	No	Yes	Yes	No	No	No	No	Yes	2010-11-06	9.2	75.6	Negative		Yes	2000-11-06	0.13	7	4.34	92	Negative		Untest	No		NA	Negative	Untest other virus
Male	2	Better	Yes	39 to 40	No	No	No	NA	Yes	No	Yes	Yes	No	No	No	No	Yes	06-16-2010	6.7	70.1	Negative		No	NA	NA	NA	NA	NA	NA		Negative	No		NA	NA	Untest other virus
Male	48	Better	Yes	>40	Yes	No	Yes	No	No	No	No	No	No	No	No	No	Yes	06-18-2010	3.5	61.2	Negative		No	NA	NA	NA	NA	NA	NA		Negative	No		NA	Negative	Untest other virus
Male	6	Better	Yes	39 to 40	No	No	Yes	No	Yes	No	Yes	Yes	No	No	No	No	Yes	06-23-2010	15.5	86.2	Negative		Yes	06-23-2010	0.94	12	2.84	103	Negative		Negative	No		NA	Negative	Untest other virus
Male	11	Better	Yes	<39	Yes	No	Yes	No	No	No	No	No	No	No	No	No	Yes	06-23-2010	7.7	46.7	Negative		No	NA	NA	NA	NA	NA	NA		Negative	No		NA	NA	Untest other virus
Male	40	Better	Yes	<39	Yes	No	Yes	No	No	No	No	No	Yes	No	Yes	No	Yes	06-26-2010	35.8	89.9	Negative		Yes	06-28-2010	0.33	NA	1.26	122	Negative		Negative	No		NA	Negative	Untest other virus
Male	1.2	Better	Yes	39 to 40	Unknown	No	No	NA	Yes	No	Yes	Yes	No	No	No	No	Yes	06-27-2010	7.6	76.7	Negative		No	NA	NA	NA	NA	NA	NA		Negative	No		NA	NA	Untest other virus
Male	0.8	Better	Yes	39 to 40	Unknown	No	No	NA	No	No	No	No	No	No	No	No	Yes	06-26-2010	11	79.5	Negative		Yes	06-29-2010	NA	NA	NA	NA	Negative		Negative	No		NA	Negative	Untest other virus
Male	1.5	Better	Yes	<39	Unknown	No	No	NA	No	Yes	Yes	No	No	No	No	No	Yes	06-30-2010	22.2	71.2	Negative		Yes	06-30-2010	0.03	NA	3.71	132	Negative		Untest	No		NA	Negative	Untest other virus
Male	1.2	Better	Yes	39 to 40	Unknown	Yes	No	NA	Yes	No	No	No	No	No	No	No	Yes	06-29-2010	17.2	28.2	Negative		Yes	2010-02-07	0.01	1	3.82	126	Negative		Negative	No		NA	Negative	Untest other virus
Male	3	Better	Yes	39 to 40	No	No	No	NA	Yes	No	Yes	Yes	No	No	No	No	Yes	2010-01-07	11.9	76	Negative		No	NA	NA	NA	NA	NA	NA		Negative	No		NA	NA	Untest other virus
Male	0.5	Better	Yes	39 to 40	Unknown	No	No	NA	Yes	No	Yes	No	No	No	No	No	Yes	2010-02-07	14.1	16.5	Negative		Yes	2010-02-07	0.11	2	3.53	122	Negative		Negative	No		NA	Negative	Untest other virus
Male	2.5	Better	Yes	<39	No	No	No	NA	Yes	No	Yes	Yes	No	No	No	No	Yes	06-30-2010	8.7	70.6	Negative		Yes	2010-03-07	0.02	1	2.71	126	Negative		Negative	No		NA	Negative	Untest other virus
Male	1.5	Better	Yes	39 to 40	Unknown	No	Yes	No	No	No	Yes	Yes	No	No	No	No	Yes	2010-02-07	24.1	85.2	Negative		Yes	2010-04-07	0.05	1	4.49	127	Negative		Negative	No		NA	Untest	Untest other virus
Male	13	Better	Yes	<39	No	No	No	NA	No	Yes	Yes	No	No	No	No	No	Yes	2010-06-07	7.2	85.5	Negative		Yes	2010-07-07	0.15	NA	3.39	125	Negative		Negative	No		NA	Untest	Untest other virus
Male	6	Better	Yes	39 to 40	No	No	Yes	No	Yes	No	No	No	No	No	No	No	Yes	2010-01-07	7.5	49.7	Negative		Yes	2010-05-07	0.05	5	3.52	128	Negative		Negative	No		NA	Negative	Untest other virus
Male	52	Better	Yes	<39	Yes	Yes	No	NA	Yes	No	Yes	No	No	No	No	No	Yes	2010-03-07	12.8	71.5	Negative		Yes	2010-04-07	0.92	10	8.55	120	Negative		Negative	No		NA	Negative	Untest other virus
Male	1	Better	Yes	<39	Unknown	No	No	NA	Yes	No	Yes	No	No	No	No	No	Yes	2010-11-07	12.5	18.2	Negative		Yes	2010-12-07	0.06	NA	2.82	129	Negative		Negative	No		NA	Negative	Untest other virus
Male	6.5	Better	Yes	39 to 40	No	No	No	NA	Yes	No	Yes	Yes	No	No	No	No	Yes	2010-11-07	20.6	87.2	Negative		No	NA	NA	NA	NA	NA	NA		Negative	No		NA	NA	Untest other virus
Male	0.3	Better	Yes	39 to 40	Unknown	Yes	Yes	No	Yes	No	No	No	No	No	No	No	Yes	2010-08-07	9.3	27.3	Negative		Yes	2010-12-07	0.05	3	2.32	124	Negative		Negative	No		NA	Negative	Untest other virus
Male	10.5	Better	Yes	39 to 40	No	No	No	NA	Yes	No	Yes	Yes	No	No	No	No	Yes	2010-09-07	5.3	19.7	Negative		Yes	2010-09-07	0.05	NA	4.13	129	Negative		Negative	No		NA	Untest	Untest other virus
Male	0.9	Better	Yes	<39	Yes	No	Yes	No	Yes	No	No	No	No	No	No	No	Yes	2010-08-07	29	75.7	Streptococcus pneumonia	Streptococcus pneumonia	Yes	2010-09-07	0.01	120	1.41	111	Negative		Positive	No		NA	Positive	JE
Male	10	Better	Yes	<39	Yes	No	Yes	No	Yes	No	No	No	No	No	No	No	Yes	2010-08-07	5.4	56.4	Other bacteria	Staphylococcus aureus	Yes	2010-12-07	0.62	NA	3.7	125	Negative		Negative	No		NA	Negative	Untest other virus
Male	0.8	Better	Yes	39 to 40	No	No	No	NA	Yes	No	Yes	Yes	No	No	No	No	Yes	2010-08-07	1.6	58.7	Negative		Yes	2010-09-07	0.06	NA	4.29	133	Negative		Negative	No		NA	Negative	Untest other virus
Male	73	Not improve	Yes	<39	Yes	No	No	NA	Yes	Yes	Yes	Yes	Yes	No	Yes	No	Yes	07-13-2010	10.8	91.7	Negative		Yes	07-13-2010	0.11	NA	4.68	129	Negative		Negative	No		NA	Negative	Untest other virus
Female	3	Better	Yes	39 to 40	No	No	No	NA	Yes	Yes	Yes	Yes	No	No	No	No	Yes	07-23-2010	10.8	89.5	Negative		Yes	07-23-2010	0.06	NA	5.31	129	Negative		Untest	No		NA	Untest	Untest other virus
Male	2	Better	Yes	39 to 40	Unknown	No	No	NA	Yes	No	Yes	No	No	No	No	No	Yes	07-25-2010	18.1	62.9	Negative		Yes	07-26-2010	0.19	NA	5.18	124	Negative		Untest	No		NA	Untest	Untest other virus
Male	1.5	Better	No	NA	Unknown	No	No	NA	Yes	Yes	Yes	No	No	No	No	No	Yes	07-27-2010	12.8	42.4	Negative		Yes	07-28-2010	0.08	7	4.29	124	Negative		Untest	No		NA	Untest	Untest other virus
Male	1	Better	Yes	>40	Unknown	No	Yes	No	No	Yes	Yes	Yes	No	No	No	No	Yes	07-29-2012	23.9	79.3	Other bacteria	Staphylococcus epidermidis	Yes	07-30-2012	0.28	28	4.8	132	Negative		Negative	No		NA	Untest	Untest other virus
Female	1	Better	Yes	<39	Unknown	No	No	NA	Yes	Yes	Yes	Yes	No	No	No	No	Yes	07-29-2010	6.3	29.8	Negative		Yes	07-30-2010	0.04	NA	4.33	131	Negative		Untest	No		NA	Untest	Untest other virus
Female	3	Better	Yes	39 to 40	No	No	No	NA	Yes	No	Yes	Yes	No	No	No	No	Yes	2010-01-08	4.6	59.9	Negative		No	NA	NA	NA	NA	NA	NA		Negative	No		NA	NA	Untest other virus
Female	3	Better	Yes	<39	No	No	No	NA	Yes	No	Yes	Yes	No	No	No	No	Yes	2010-01-08	21.4	80	Negative		No	NA	NA	NA	NA	NA	NA		Negative	No		NA	NA	Untest other virus
Female	1	Better	Yes	<39	Unknown	No	No	NA	Yes	Yes	Yes	Yes	No	No	No	No	Yes	2010-03-08	8.7	79.1	Negative		Yes	2010-04-08	0.12	100	3.31	126	Negative		Negative	No		NA	Negative	Untest other virus
Female	1.3	Better	Yes	<39	No	No	Yes	No	Yes	No	No	No	No	No	No	No	Yes	2010-03-08	4.6	42.1	Negative		No	NA	NA	NA	NA	NA	NA		Negative	No		NA	NA	Untest other virus
Male	0.8	Better	Yes	39 to 40	Unknown	No	No	NA	Yes	No	Yes	Yes	No	No	No	No	Yes	2010-04-08	11.1	55.9	Negative		Yes	2010-05-08	0.04	NA	4.09	127	Negative		Negative	No		NA	Negative	Untest other virus
Male	1.5	Better	Yes	39 to 40	Unknown	No	Yes	No	Yes	Yes	Yes	No	No	No	No	No	Yes	2010-06-08	12.3	62.5	Negative		Yes	2010-08-08	0.02	10	2.63	124	Negative		Negative	No		NA	Negative	Untest other virus
Male	0.5	Better	Yes	<39	Unknown	No	No	NA	Yes	Yes	Yes	Yes	No	No	No	No	Yes	2010-08-08	9.9	38.7	Negative		Yes	2010-08-08	0.27	11	2.99	127	Negative		Negative	No		NA	Negative	Untest other virus
Female	1.1	Better	Yes	39 to 40	Unknown	No	No	NA	Yes	No	Yes	Yes	No	No	No	No	Yes	2010-09-08	10.5	33.7	Negative		No	NA	NA	NA	NA	NA	NA		Negative	No		NA	NA	Untest other virus
Male	0.8	Better	Yes	39 to 40	Unknown	No	No	NA	Yes	No	No	No	No	No	No	No	Yes	2010-09-08	9.7	39	Negative		Yes	2010-09-08	0.08	28	3.3	125	Negative		Negative	No		NA	Negative	Untest other virus
Male	1.8	Better	Yes	39 to 40	Unknown	No	No	NA	Yes	Yes	Yes	Yes	No	No	No	No	Yes	2010-09-08	6.2	56.7	Negative		Yes	2010-09-08	0.13	NA	4.77	128	Negative		Negative	No		NA	Negative	Untest other virus
Male	3.5	Better	Yes	39 to 40	No	Yes	Yes	No	Yes	No	No	No	No	No	No	No	Yes	2010-02-08	46.7	38.6	Negative		Yes	2010-10-08	0.36	4	3.2	111	Negative		Untest	No		NA	Negative	Untest other virus
Female	0.9	Better	Yes	39 to 40	Unknown	No	No	NA	Yes	No	No	No	No	No	No	No	Yes	2010-09-08	12.4	84.6	Negative		Yes	2010-12-08	0.06	1	2.97	125	Negative		Untest	No		NA	Negative	Untest other virus
Male	1.7	Better	Yes	39 to 40	No	No	Yes	Yes	Yes	No	No	No	No	No	No	No	Yes	2010-11-08	13.7	47.6	Negative		Yes	2010-12-08	0.11	2	3.25	119	Negative		Negative	No		NA	Negative	Untest other virus
Male	29	Better	Yes	39 to 40	Yes	No	No	NA	Yes	No	No	No	No	No	No	No	Yes	08-14-2010	10.1	75.2	Negative		Yes	08-14-2010	0.34	3	1.23	115	Fungi	Cryptococcus neoformans	Negative	No		NA	Negative	Untest other virus
Female	1.1	Better	Yes	>40	Unknown	No	No	NA	No	No	Yes	Yes	No	No	No	No	Yes	08-13-2010	9.5	61.6	Negative		No	NA	NA	NA	NA	NA	NA		Negative	No		NA	NA	Untest other virus
Female	1	Better	Yes	<39	Unknown	No	No	NA	No	No	Yes	Yes	No	No	No	No	Yes	08-15-2010	1	35.04	Negative		Yes	08-15-2010	NA	NA	NA	NA	NA		Untest	No		NA	Negative	Untest other virus
Female	2	Better	Yes	39 to 40	No	No	No	NA	No	No	No	Yes	No	No	No	No	Yes	2010-12-08	7.2	30.6	Negative		Yes	08-15-2010	0.09	7	4.4	124	Negative		Negative	No		NA	Negative	Untest other virus
Male	14	Better	Yes	<39	No	No	No	NA	Yes	No	Yes	No	No	No	No	No	Yes	08-20-2010	7.6	56.8	Negative		Yes	08-20-2010	0.05	6	3.48	127	Negative		Negative	No		NA	Negative	Untest other virus
Male	4	Better	Yes	<39	No	No	No	NA	Yes	No	Yes	No	No	No	No	No	Yes	08-21-2010	5.4	59	Negative		Yes	08-21-2010	0.06	6	3.99	126	Negative		Negative	No		NA	Negative	Untest other virus
Female	2	Better	Yes	39 to 40	No	Yes	No	NA	Yes	No	Yes	Yes	No	No	No	No	Yes	08-27-2010	8.4	31	Negative		No	NA	NA	NA	NA	NA	NA		Negative	No		NA	NA	Untest other virus
Female	0.7	Better	Yes	<39	Unknown	No	No	NA	Yes	No	Yes	Yes	No	No	No	No	Yes	08-31-2010	9.2	21.7	Negative		No	NA	NA	NA	NA	NA	NA		Negative	No		NA	NA	Untest other virus
Male	60	Better	Yes	39 to 40	No	No	Yes	No	Yes	No	Yes	No	Yes	No	Yes	No	Yes	08-31-2010	4.7	88.1	Negative		Yes	2010-01-09	0.13	7	2.15	125	Negative		Negative	No		NA	Negative	Untest other virus
Male	12	Better	No	NA	Yes	No	No	NA	No	No	No	No	No	No	No	No	Yes	2010-03-09	6	46.9	Negative		Yes	2010-03-09	0.13	6	3.23	128	Negative		Untest	No		NA	Negative	Untest other virus
Male	1	Better	Yes	39 to 40	Unknown	No	No	NA	Yes	No	Yes	Yes	No	No	No	No	Yes	2010-02-09	10.1	24.4	Negative		Yes	2010-05-09	0.16	7	3.4	127	Negative		Untest	No		NA	Negative	Untest other virus
Male	5.7	Better	Yes	<39	Yes	No	No	NA	Yes	No	No	No	No	No	No	No	Yes	2010-04-09	11	67.5	Negative		Yes	2010-06-09	0.16	3	3.19	129	Negative		Untest	No		NA	Negative	Untest other virus
Female	1.5	Better	Yes	<39	Unknown	No	No	NA	Yes	No	Yes	Yes	No	No	No	No	Yes	2010-08-09	8.9	40.4	Negative		Yes	2010-09-09	0.02	4	2.75	121	Negative		Negative	No		NA	Negative	Untest other virus
Male	0.5	Better	Yes	39 to 40	Unknown	No	Yes	No	Yes	No	Yes	No	No	No	No	No	Yes	2010-08-09	20.8	15	Negative		Yes	2010-09-09	0.12	5	3.03	126	Negative		Negative	No		NA	Negative	Untest other virus
Male	1	Better	Yes	39 to 40	Unknown	No	No	NA	Yes	No	No	No	No	No	No	No	Yes	2010-01-09	12.8	80.6	Negative		Yes	2010-07-09	0.27	9	3.51	117	Negative		Negative	No		NA	Negative	Untest other virus
Female	1	Better	Yes	<39	No	Yes	No	NA	No	No	Yes	Yes	No	No	No	No	Yes	2010-08-09	4.4	46.2	Negative		Yes	2010-09-09	0.02	6	3.07	125	Negative		Negative	No		NA	Negative	Untest other virus
Male	3.5	Better	Yes	<39	Yes	No	Yes	No	Yes	No	No	No	No	No	No	No	Yes	09-14-2010	11.2	67.4	Negative		No	NA	NA	NA	NA	NA	NA		Negative	No		NA	NA	Untest other virus
Male	2.6	Better	Yes	39 to 40	Unknown	No	No	NA	Yes	No	Yes	Yes	No	No	No	No	Yes	09-20-2010	5.8	64.1	Negative		No	NA	NA	NA	NA	NA	NA		Negative	No		NA	NA	Untest other virus
Female	1.2	Better	Yes	39 to 40	Unknown	No	No	NA	Yes	No	Yes	Yes	No	No	No	No	Yes	09-20-2010	6.8	65.6	Negative		No	NA	NA	NA	NA	NA	NA		Negative	No		NA	NA	Untest other virus
Female	15	Better	Yes	<39	No	No	No	NA	No	No	Yes	Yes	No	No	No	No	Yes	09-23-2010	6	68.3	Negative		Yes	09-26-2010	0.24	4	4.05	131	Negative		Negative	No		NA	Negative	Untest other virus
Male	13	Better	Yes	39 to 40	No	No	No	NA	Yes	No	Yes	Yes	No	No	No	No	Yes	09-24-2010	16.4	91.5	Negative		Yes	09-26-2010	0.46	5	3.09	127	Negative		Negative	No		NA	Negative	Untest other virus
Male	0.3	Better	Yes	<39	Unknown	No	Yes	No	Yes	No	Yes	Yes	No	No	No	No	Yes	09-27-2010	6	70	Negative		No	NA	NA	NA	NA	NA	NA		Negative	No		NA	NA	Untest other virus
Female	1.5	Better	Yes	<39	Unknown	No	No	NA	Yes	No	Yes	Yes	No	No	No	No	Yes	09-29-2010	16	17.5	Negative		No	NA	NA	NA	NA	NA	NA		Negative	No		NA	NA	Untest other virus
Male	2	Better	Yes	39 to 40	Unknown	No	No	NA	Yes	No	Yes	Yes	No	No	No	No	Yes	2010-06-10	12.6	60.2	Negative		No	NA	NA	NA	NA	NA	NA		Negative	No		NA	NA	Untest other virus
Female	34	Better	Yes	39 to 40	No	No	Yes	No	No	No	No	No	Yes	No	Yes	No	Yes	2010-03-10	4.2	77.1	Negative		Yes	2010-08-10	0.99	46	1.79	115	Negative		Negative	No		NA	Negative	Untest other virus
Male	12	Better	No	NA	Yes	No	No	NA	Yes	No	Yes	Yes	No	No	No	No	Yes	2010-05-10	29.2	89.7	Negative		Yes	2010-09-10	0.17	6	4.1	129	Negative		Negative	No		NA	Negative	Untest other virus
Female	32	Better	No	NA	Yes	No	Yes	No	No	No	Yes	No	No	No	No	No	Yes	2010-08-10	5.8	65.3	Negative		Yes	2010-08-10	0.67	8	3.24	128	Negative		Negative	No		NA	Negative	Untest other virus
Male	74	Better	Yes	39 to 40	Yes	No	Yes	No	Yes	No	No	No	No	No	No	No	Yes	10-16-2010	4.3	53.1	Negative		Yes	10-18-2010	0.39	90	2.78	131	Negative		Negative	No		NA	Negative	Untest other virus
Male	1.6	Better	Yes	39 to 40	No	No	No	NA	Yes	No	Yes	Yes	No	No	No	No	Yes	10-17-2010	24	82.1	Negative		No	NA	NA	NA	NA	NA	NA		Negative	No		NA	NA	Untest other virus
Male	2	Death	Yes	39 to 40	Unknown	No	Yes	No	Yes	No	Yes	Yes	Yes	No	Yes	No	Yes	10-21-2010	15.1	77.8	Negative		Yes	10-21-2010	0.95	15	8.43	125	Negative		Negative	No		NA	Negative	Untest other virus
Female	64	Better	Yes	<39	Yes	No	Yes	No	Yes	No	No	No	Yes	No	Yes	No	Yes	10-21-2010	10.5	93.1	Negative		Yes	10-22-2010	4.07	59	1.1	111	Negative		Negative	No		NA	Negative	Untest other virus
Female	4	Better	Yes	39 to 40	No	No	Yes	No	Yes	No	Yes	Yes	No	No	No	No	Yes	10-24-2010	7.7	71.1	Negative		No	NA	NA	NA	NA	NA	NA		Negative	No		NA	NA	Untest other virus
Male	1.1	Better	Yes	39 to 40	Unknown	Yes	Yes	No	Yes	No	Yes	Yes	Yes	No	Yes	No	Yes	10-27-2010	11.5	58.4	Negative		Yes	10-27-2010	0.27	5	6.61	144	Negative		Negative	No		NA	Negative	Untest other virus
Male	0.2	Better	Yes	39 to 40	Unknown	No	Yes	No	No	No	No	No	No	No	No	No	Yes	10-29-2010	6.3	56.6	Negative		Yes	10-31-2010	1.37	7	1.24	119	Negative		Negative	No		NA	Negative	Untest other virus
Male	4	Better	Yes	39 to 40	No	No	No	NA	Yes	Yes	Yes	Yes	No	No	No	No	Yes	10-31-2010	41	73.14	Negative		Yes	2010-02-11	0.17	6	5.19	130	Negative		Negative	No		NA	Negative	Untest other virus
Male	0.4	Better	Yes	39 to 40	Unknown	No	No	NA	Yes	No	Yes	Yes	No	No	No	No	Yes	2010-02-11	6	22.7	Negative		Yes	2010-03-11	0.34	5	4.83	NA	Negative		Negative	No		NA	Negative	Untest other virus
Male	1.9	Cure	Yes	<39	No	No	No	NA	Yes	Yes	Yes	Yes	No	No	No	No	Yes	2010-09-11	4.3	45.74	Negative		No	NA	NA	NA	NA	NA	NA		Negative	No		NA	NA	Untest other virus
Female	2.5	Better	Yes	39 to 40	No	No	No	NA	Yes	No	Yes	Yes	No	No	No	No	Yes	2010-03-11	27.7	64.9	Negative		No	NA	NA	NA	NA	NA	NA		Negative	No		NA	NA	Untest other virus
Male	1.7	Death	Yes	39 to 40	Unknown	No	Yes	No	Yes	Yes	Yes	Yes	Yes	No	Yes	No	Yes	2010-03-11	25	79.4	Negative		No	NA	NA	NA	NA	NA	NA		Negative	No		NA	NA	Untest other virus
Female	1	Better	Yes	<39	Unknown	No	No	NA	Yes	No	Yes	Yes	No	No	No	No	Yes	2010-04-11	24	49.4	Negative		No	NA	NA	NA	NA	NA	NA		Negative	No		NA	NA	Untest other virus
Female	1.2	Better	Yes	39 to 40	Unknown	No	No	NA	No	No	Yes	Yes	No	No	No	No	Yes	2010-06-11	6.2	61.1	Negative		No	NA	NA	NA	NA	NA	NA		Negative	No		NA	NA	Untest other virus
Female	5	Better	No	NA	Unknown	No	Yes	No	Yes	Yes	Yes	Yes	No	No	Yes	No	Yes	2010-08-11	18.3	85.7	Negative		No	NA	NA	NA	NA	NA	NA		Negative	No		NA	NA	Untest other virus
Female	1.9	Better	Yes	39 to 40	Unknown	No	Yes	No	Yes	No	Yes	Yes	No	No	No	No	Yes	2010-09-11	11.9	79.4	Negative		No	NA	NA	NA	NA	NA	NA		Negative	No		NA	NA	Untest other virus
Female	1.4	Better	Yes	39 to 40	Unknown	Yes	Yes	No	Yes	No	Yes	Yes	No	No	No	No	Yes	2010-11-11	14.4	71.5	Negative		No	NA	NA	NA	NA	NA	NA		Negative	No		NA	NA	Untest other virus
Female	4	Better	Yes	39 to 40	No	No	Yes	No	Yes	Yes	Yes	Yes	No	No	No	No	Yes	11-14-2010	23.8	85.6	Negative		No	NA	NA	NA	NA	NA	NA		Negative	No		NA	NA	Untest other virus
Female	1.3	Better	Yes	<39	No	Yes	Yes	No	Yes	No	Yes	Yes	No	No	No	No	Yes	11-16-2010	15	20.14	Negative		No	NA	NA	NA	NA	NA	NA		Negative	No		NA	NA	Untest other virus
Male	0.8	Better	Yes	39 to 40	Unknown	Yes	No	NA	Yes	No	Yes	Yes	No	No	No	No	Yes	11-15-2010	5.3	56.6	Negative		No	NA	NA	NA	NA	NA	NA		Negative	No		NA	NA	Untest other virus
Male	0.9	Better	Yes	<39	Unknown	No	No	NA	Yes	No	Yes	Yes	No	No	No	No	Yes	11-15-2010	19.4	65.5	Negative		No	NA	NA	NA	NA	NA	NA		Negative	No		NA	NA	Untest other virus
Male	3.5	Better	Yes	39 to 40	No	No	No	NA	Yes	No	Yes	Yes	No	No	No	No	Yes	11-18-2010	8.9	23.1	Negative		No	NA	NA	NA	NA	NA	NA		Negative	No		NA	Negative	Untest other virus
Male	2.5	Better	Yes	39 to 40	No	No	No	NA	Yes	No	Yes	Yes	No	No	No	No	Yes	11-19-2010	19.1	78.8	Negative		No	NA	NA	NA	NA	NA	NA		Untest	No		NA	NA	Untest other virus
Female	1.2	Better	Yes	<39	Unknown	No	Yes	No	Yes	Yes	Yes	No	No	No	No	No	Yes	11-26-2010	14.6	84.1	Negative		Yes	11-27-2010	0.32	20	3.93	130	Negative		Negative	No		NA	Untest	Untest other virus
Female	1	Better	Yes	<39	Unknown	Yes	Yes	Yes	Yes	No	Yes	Yes	No	No	No	No	Yes	11-25-2010	14.5	85.3	Negative		Yes	11-26-2010	0.32	35	2.95	119	Negative		Negative	No		NA	Negative	Untest other virus
Male	67	Better	Yes	39 to 40	Yes	No	No	NA	No	No	No	No	Yes	No	Yes	No	Yes	11-28-2010	10.2	86.5	Negative		Yes	11-29-2010	0.51	15	2.6	116	Negative		Negative	No		NA	Negative	Untest other virus
Female	12	Better	Yes	39 to 40	Yes	No	Yes	No	Yes	No	No	No	Yes	No	Yes	No	Yes	11-28-2010	22	92.4	Negative		Yes	11-29-2010	3.1	800	1.18	117	Negative		Negative	No		NA	Negative	Untest other virus
Male	3	Better	Yes	<39	No	No	No	NA	Yes	No	No	No	No	No	No	No	Yes	11-30-2010	8.9	44.9	Negative		Yes	2010-05-12	0.31	3	2.9	128	Negative		Untest	No		NA	Negative	Untest other virus
Female	3	Not improve	Yes	<39	No	No	No	NA	Yes	Yes	Yes	Yes	No	No	No	No	Yes	2010-04-12	4.9	1.9	Negative		Yes	2010-05-12	0.15	2	5.18	130	Negative		Negative	No		NA	Negative	Untest other virus
Male	2	Better	Yes	39 to 40	No	No	No	NA	Yes	No	Yes	Yes	No	No	No	No	Yes	2010-04-12	23.2	71.2	Negative		No	NA	NA	NA	NA	NA	NA		Negative	No		NA	NA	Untest other virus
Male	42	Better	Yes	39 to 40	Yes	No	Yes	No	Yes	No	No	No	Yes	No	Yes	No	Yes	2010-08-12	10.9	81.6	Negative		Yes	2010-10-12	1.36	16	2.26	123	Negative		Negative	No		NA	Negative	Untest other virus
Male	65	Better	Yes	<39	Yes	No	No	NA	Yes	No	No	No	No	No	No	No	Yes	2010-09-12	3.6	69.5	Negative		Yes	2010-10-12	6.35	17	0.58	119	Negative		Negative	No		NA	Negative	Untest other virus
Female	14	Better	Yes	<39	No	No	No	NA	Yes	No	Yes	Yes	No	No	No	No	Yes	2010-09-12	12.4	44.5	Negative		Yes	2010-10-12	0.41	2	2.81	127	Negative		Untest	No		NA	Negative	Untest other virus
Male	3.5	Better	Yes	>40	No	No	No	NA	Yes	No	Yes	Yes	No	No	No	No	Yes	2010-10-12	15.3	79.9	Negative		No	NA	NA	NA	NA	NA	NA		Negative	No		NA	NA	Untest other virus
Male	2	Better	Yes	39 to 40	No	No	No	NA	Yes	No	Yes	Yes	No	No	No	No	Yes	2010-11-12	5.5	76.2	Negative		No	NA	NA	NA	NA	NA	NA		Negative	No		NA	NA	Untest other virus
Female	1.5	Better	Yes	>40	Unknown	No	No	NA	Yes	No	Yes	Yes	No	No	No	No	Yes	12-15-2010	40.7	41.1	Negative		Yes	12-16-2010	0.32	6	2.62	136	Negative		Negative	No		NA	Negative	Untest other virus
Male	19	Death	No	NA	No	No	No	NA	Yes	No	Yes	No	No	No	No	No	Yes	12-22-2010	6.8	55.1	Negative		Yes	12-22-2010	0.43	NA	2.92	131	Negative		Untest	No		NA	Negative	Untest other virus
Male	3.2	Death	Yes	39 to 40	No	No	Yes	No	Yes	No	No	No	No	No	No	No	Yes	12-22-2010	23.9	76.7	Negative		No	NA	NA	NA	NA	NA	NA		Negative	No		NA	NA	Untest other virus
Male	1	Better	Yes	<39	Unknown	No	No	NA	Yes	No	Yes	Yes	No	No	No	No	Yes	12-24-2010	27.5	88.4	Negative		No	NA	NA	NA	NA	NA	NA		Negative	No		NA	NA	Untest other virus
Female	0.1	Better	Yes	>40	Unknown	No	No	NA	Yes	Yes	Yes	Yes	No	No	No	No	Yes	12-27-2010	11.1	84.3	Negative		Yes	12-29-2010	NA	4	NA	NA	NA		Untest	No		NA	Negative	Untest other virus
Male	64	Better	Yes	<39	No	No	No	NA	Yes	No	Yes	No	No	No	No	No	Yes	12-30-2010	5.5	70.5	Negative		Yes	2011-01-01	0.51	6	4.64	128	Negative		Negative	No		NA	Negative	Untest other virus
Male	1.2	Better	Yes	>40	Unknown	No	No	NA	Yes	No	Yes	Yes	No	No	No	No	Yes	12-30-2010	16.6	68.7	Negative		Yes	12-30-2010	0.23	2	3.6	126	Negative		Negative	No		NA	Negative	Untest other virus
Female	1.4	Better	Yes	39 to 40	Unknown	No	Yes	No	Yes	No	Yes	Yes	No	No	No	No	Yes	2011-02-01	12.3	61.7	Negative		Yes	2011-03-01	0.18	3	5.27	139	Negative		Negative	No		NA	Negative	Untest other virus
Male	5	Better	Yes	39 to 40	No	No	No	NA	Yes	Yes	Yes	Yes	No	No	No	No	Yes	2011-04-01	10.8	70.2	Negative		Yes	2011-04-01	0.23	8	3.26	119	Negative		Negative	No		NA	Negative	Untest other virus
Male	67	Better	Yes	<39	Yes	No	No	NA	Yes	No	Yes	No	No	No	No	No	Yes	2011-04-01	15.2	65.3	Negative		Yes	2011-04-01	0.16	5	3.17	128	Negative		Untest	No		NA	Negative	Untest other virus
Female	10	Better	Yes	39 to 40	No	No	No	NA	Yes	Yes	Yes	Yes	No	No	No	No	Yes	2011-09-01	11.5	84	Negative		Yes	2011-09-01	0.29	13	3.75	127	Negative		Untest	No		NA	Negative	Untest other virus
Male	4	Better	No	NA	No	No	No	NA	Yes	Yes	Yes	Yes	No	No	No	No	Yes	2011-12-01	9.9	36.14	Negative		No	NA	NA	NA	NA	NA	NA		Negative	No		NA	Negative	Untest other virus
Female	0.9	Better	Yes	<39	Unknown	No	No	NA	Yes	Yes	Yes	Yes	No	No	No	No	Yes	01-13-2011	8.3	45.2	Negative		Yes	01-13-2011	0.21	16	4.32	122	Negative		Negative	No		NA	Negative	Untest other virus
Male	2	Better	Yes	39 to 40	No	No	No	NA	Yes	Yes	Yes	Yes	No	No	No	No	Yes	01-13-2011	10.3	63.6	Negative		Yes	01-15-2011	0.52	5	4.23	122	Negative		Negative	No		NA	Negative	Untest other virus
Female	0.8	Better	Yes	39 to 40	Unknown	No	No	NA	Yes	Yes	Yes	Yes	No	No	No	No	Yes	01-16-2011	21.1	42.4	Negative		Yes	01-16-2011	0.21	5	3.78	123	Negative		Negative	No		NA	Negative	Untest other virus
Female	2	Better	No	NA	Unknown	Yes	No	NA	Yes	No	Yes	Yes	No	No	No	No	Yes	01-16-2011	4.9	52.2	Negative		No	NA	NA	NA	NA	NA	NA		Negative	No		NA	NA	Untest other virus
Male	3.5	Better	Yes	<39	No	No	No	NA	No	No	Yes	Yes	No	No	No	No	Yes	01-17-2011	9	66.6	Negative		Yes	01-19-2011	0.4	2	3.27	128	Negative		Negative	No		NA	Untest	Untest other virus
Male	12	Better	Yes	39 to 40	No	Yes	No	NA	Yes	Yes	Yes	Yes	No	No	No	No	Yes	01-20-2011	15.2	73.5	Negative		No	NA	NA	NA	NA	NA	NA		Negative	No		NA	NA	Untest other virus
Male	42	Better	Yes	>40	Yes	No	Yes	No	Yes	No	Yes	No	Yes	No	Yes	No	Yes	01-29-2011	13.6	97.7	Negative		Yes	2011-06-02	1.25	16	3.83	126	Negative		Negative	No		NA	Negative	Untest other virus
Female	1	Better	Yes	<39	Unknown	No	No	NA	No	No	Yes	Yes	No	No	No	No	Yes	2011-02-02	6.3	50.3	Negative		Yes	2011-02-02	0.48	1	5.48	118	Negative		Untest	No		NA	Negative	Untest other virus
Male	2	Better	Yes	39 to 40	Yes	No	Yes	No	Yes	No	Yes	Yes	No	No	No	No	Yes	2011-05-02	8.4	65.5	Negative		No	NA	NA	NA	NA	NA	NA		Negative	No		NA	NA	Untest other virus
Male	42	Better	Yes	39 to 40	Yes	No	No	NA	Yes	No	No	No	No	No	No	No	Yes	2011-06-02	8.8	81.9	Negative		No	NA	NA	NA	NA	NA	NA		Negative	No		NA	Negative	Untest other virus
Male	7	Better	Yes	<39	No	No	Yes	No	Yes	No	No	No	No	No	No	No	Yes	2011-06-02	8	58.2	Negative		Yes	2011-06-02	0.59	4	3.58	126	Negative		Untest	No		NA	Negative	Untest other virus
Male	1.1	Better	Yes	39 to 40	Unknown	No	No	NA	Yes	No	No	No	No	No	No	No	Yes	2011-07-02	9.9	57.5	Negative		Yes	2011-07-02	0.14	14	5.81	124	Negative		Negative	No		NA	Negative	Untest other virus
Male	34.3	Better	Yes	<39	Yes	No	No	NA	Yes	No	No	No	No	No	No	No	Yes	2011-09-01	12.1	83.8	Negative		Yes	2011-12-01	2	15	2.68	116	Negative		Negative	No		NA	Negative	Untest other virus
Male	8	Better	Yes	<39	Yes	No	Yes	No	Yes	No	No	No	No	No	No	No	Yes	2011-10-02	3.6	52.1	Negative		Yes	2011-12-02	0.41	13	4.25	119	Negative		Negative	No		NA	Negative	Untest other virus
Female	2.5	Better	Yes	39 to 40	No	No	No	NA	Yes	No	Yes	Yes	No	No	No	No	Yes	2011-10-02	11.9	82.9	Negative		No	NA	NA	NA	NA	NA	NA		Negative	No		NA	NA	Untest other virus
Male	2.5	Better	Yes	>40	No	No	No	NA	Yes	No	Yes	Yes	No	No	No	No	Yes	02-13-2011	5.3	83.41	Negative		Yes	02-13-2011	0.65	1	5.29	123	Negative		Negative	No		NA	Negative	Untest other virus
Male	13	Better	Yes	<39	No	No	No	NA	Yes	No	Yes	Yes	No	No	No	No	Yes	02-14-2011	13.5	91.4	Negative		Yes	02-14-2011	0.53	5	4.56	124	Negative		Negative	No		NA	Negative	Untest other virus
Female	1.7	Better	Yes	39 to 40	No	No	No	NA	No	No	Yes	Yes	No	No	No	No	Yes	02-15-2011	10.8	81.9	Negative		Yes	02-16-2011	0.37	4	3.29	119	Negative		Negative	No		NA	Negative	Untest other virus
Male	1.9	Better	Yes	39 to 40	No	No	No	NA	No	No	Yes	Yes	No	No	No	No	Yes	02-15-2011	25.2	91.8	Negative		Yes	02-16-2011	0.27	5	4.68	125	Negative		Untest	No		NA	Negative	Untest other virus
Male	4	Better	Yes	39 to 40	No	No	No	NA	No	No	Yes	Yes	No	No	No	No	Yes	02-16-2011	9	79.6	Negative		Yes	02-16-2011	0.78	10	3.72	123	Negative		Untest	No		NA	Negative	Untest other virus
Male	55	Better	No	NA	Yes	No	No	NA	No	No	No	No	No	No	No	No	Yes	2011-07-02	13.8	58.4	Negative		Yes	02-16-2011	2.07	4	7.12	122	Negative		Untest	No		NA	Negative	Untest other virus
Male	5.5	Better	Yes	<39	Yes	No	No	NA	No	No	Yes	Yes	No	No	No	No	Yes	02-17-2011	16.1	93.5	Negative		Yes	02-20-2011	0.27	15	3.05	122	Negative		Negative	No		NA	Negative	Untest other virus
Male	2	Better	Yes	39 to 40	No	No	No	NA	No	No	Yes	Yes	No	No	No	No	Yes	02-18-2011	8.7	35.2	Negative		Yes	02-18-2011	0.22	13	3.25	111	Negative		Negative	No		NA	Untest	Untest other virus
Female	26	Better	Yes	39 to 40	No	No	No	NA	No	No	Yes	No	Yes	No	Yes	No	Yes	02-17-2011	7.9	94.8	Negative		Yes	02-22-2011	3.8	7	2.66	127	Negative		Negative	No		NA	Negative	Untest other virus
Male	1.5	Better	Yes	<39	No	No	No	NA	Yes	No	Yes	Yes	No	No	No	No	Yes	02-20-2011	4.6	72.7	Negative		Yes	02-20-2011	0.47	9	4.16	124	Negative		Negative	No		NA	Negative	Untest other virus
Male	0.3	Better	Yes	39 to 40	Unknown	No	No	NA	Yes	No	Yes	No	No	No	No	No	Yes	02-19-2011	22	87.1	Negative		Yes	02-20-2011	0.6	6	4.85	128	Negative		Negative	No		NA	Negative	Untest other virus
Male	9	Better	Yes	<39	Yes	No	No	NA	Yes	No	No	No	No	No	No	No	Yes	02-20-2011	7.8	50.9	Negative		Yes	02-20-2011	0.25	11	3.28	125	Negative		Negative	No		NA	Negative	Untest other virus
Female	0.8	Better	Yes	<39	Unknown	Yes	No	NA	Yes	No	No	No	No	No	No	No	Yes	02-20-2011	20	67.3	Negative		Yes	02-21-2011	0.69	4	3.91	122	Negative		Negative	No		NA	Negative	Untest other virus
Male	1.1	Better	Yes	<39	No	No	No	NA	Yes	No	Yes	Yes	No	No	No	No	Yes	02-21-2011	13.3	64.7	Negative		Yes	02-23-2011	3.04	6	5.03	126	Negative		Negative	No		NA	Untest	Untest other virus
Male	1.9	Better	Yes	39 to 40	No	Yes	No	NA	Yes	No	Yes	Yes	Yes	No	Yes	No	Yes	02-22-2011	23	81.9	Negative		Yes	02-23-2011	0.35	12	6.23	126	Negative		Negative	No		NA	Negative	Untest other virus
Female	0.5	Better	Yes	39 to 40	Unknown	No	No	NA	Yes	No	Yes	Yes	No	No	No	No	Yes	02-23-2011	9.4	63.7	Negative		Yes	02-23-2011	0.75	3	5.96	123	Negative		Negative	No		NA	Negative	Untest other virus
Male	2.5	Better	Yes	<39	No	No	No	NA	Yes	No	Yes	Yes	No	No	No	No	Yes	02-24-2011	11.3	38.7	Negative		Yes	02-25-2011	0.33	10	3.91	122	Negative		Negative	No		NA	Negative	Untest other virus
Male	4	Better	Yes	39 to 40	Unknown	No	No	NA	Yes	No	Yes	No	No	No	No	No	Yes	02-27-2011	7.8	32.6	Negative		Yes	02-27-2011	0.13	13	4.12	118	Negative		Negative	No		NA	Negative	Untest other virus
Male	1.2	Better	Yes	39 to 40	No	No	No	NA	Yes	No	Yes	Yes	No	No	No	No	Yes	02-24-2011	15.2	65.2	Negative		No	NA	NA	NA	NA	NA	NA		Negative	No		NA	NA	Untest other virus
Male	4.2	Better	Yes	39 to 40	No	No	No	NA	Yes	No	Yes	Yes	No	No	No	No	Yes	02-26-2011	5.5	63.1	Negative		No	NA	NA	NA	NA	NA	NA		Negative	No		NA	NA	Untest other virus
Female	2	Better	Yes	>40	No	No	No	NA	Yes	No	Yes	Yes	No	No	No	No	Yes	02-27-2011	7.6	40.9	Negative		Yes	02-27-2011	0.22	9	5.13	125	Negative		Negative	No		NA	Negative	Untest other virus
Male	2	Better	Yes	39 to 40	No	No	No	NA	No	No	Yes	Yes	No	No	No	No	Yes	02-28-2011	9.3	76.3	Negative		Yes	2011-02-03	0.25	3	3.28	125	Negative		Untest	No		NA	Negative	Untest other virus
Male	1.5	Better	Yes	39 to 40	No	No	No	NA	Yes	No	No	No	No	No	No	No	Yes	02-28-2011	15.4	59.1	Negative		Yes	2011-02-03	0.5	4	5.19	124	Negative		Untest	No		NA	Negative	Untest other virus
Female	3.3	Better	Yes	<39	No	No	No	NA	Yes	No	Yes	Yes	No	No	No	No	Yes	2011-02-03	10	84.5	Negative		Yes	2011-02-03	0.33	4	3.38	128	Negative		Untest	No		NA	Negative	Untest other virus
Male	3	Better	Yes	39 to 40	No	No	No	NA	Yes	No	Yes	Yes	No	No	No	No	Yes	2011-02-03	11.2	78.2	Negative		Yes	2011-02-03	0.43	2	5.21	122	Negative		Negative	No		NA	Negative	Untest other virus
Male	8	Better	Yes	<39	No	No	Yes	No	No	No	No	No	Yes	No	Yes	No	Yes	2011-03-03	5.6	66.9	Negative		Yes	2011-03-03	0.26	3	3.71	125	Negative		Untest	No		NA	Negative	Untest other virus
Male	1	Better	Yes	39 to 40	Unknown	No	No	NA	Yes	No	Yes	Yes	No	No	No	No	Yes	2011-02-03	9.5	73.2	Negative		Yes	2011-02-03	0.29	15	4.21	120	Negative		Negative	No		NA	Untest	Untest other virus
Male	1.8	Better	Yes	39 to 40	No	No	No	NA	Yes	Yes	Yes	Yes	No	No	No	No	Yes	2011-07-03	21.1	84.9	Negative		Yes	2011-07-03	0.18	6	3.46	122	Negative		Negative	No		NA	Negative	Untest other virus
Male	1.9	Better	Yes	39 to 40	No	No	No	NA	Yes	Yes	Yes	Yes	No	No	No	No	Yes	2011-07-03	10.9	55	Negative		No	NA	NA	NA	NA	NA	NA		Negative	No		NA	NA	Untest other virus
Female	1.7	Better	Yes	39 to 40	No	No	No	NA	Yes	No	No	No	No	No	No	No	Yes	2011-06-03	13.9	55.3	Negative		Yes	2011-08-03	0.81	6	2.65	123	Negative		Negative	No		NA	Negative	Untest other virus
Female	1.3	Better	Yes	39 to 40	No	No	No	NA	Yes	Yes	Yes	Yes	No	No	No	No	Yes	2011-10-03	13.7	72.7	Negative		Yes	2011-11-03	0.28	10	3.69	128	Negative		Negative	No		NA	Negative	Untest other virus
Male	10	Better	Yes	39 to 40	No	No	Yes	No	Yes	No	No	No	No	No	No	No	Yes	2011-10-03	5.8	56.9	Negative		Yes	2011-11-03	0.48	5	3.59	127	Negative		Negative	No		NA	Negative	Untest other virus
Male	0.4	Better	Yes	39 to 40	Unknown	No	No	NA	Yes	No	No	No	Yes	No	Yes	No	Yes	03-13-2011	6.3	49.9	Negative		Yes	03-13-2011	0.34	4	4.26	119	Negative		Negative	No		NA	Negative	Untest other virus
Female	2.5	Better	Yes	39 to 40	No	No	No	NA	Yes	Yes	Yes	No	No	No	No	No	Yes	03-18-2011	20.5	75.2	Negative		Yes	03-18-2011	0.18	3	5.88	125	Negative		Negative	No		NA	Negative	Untest other virus
Female	2	Not improve	Yes	39 to 40	No	No	No	NA	Yes	No	Yes	Yes	No	No	No	No	Yes	03-18-2011	20.4	59.3	Negative		Yes	03-20-2011	0.23	5	3.91	122	Negative		Negative	No		NA	Negative	Untest other virus
Male	0.3	Better	Yes	<39	Unknown	No	No	NA	Yes	No	Yes	Yes	No	No	No	No	Yes	2011-09-03	6	39.9	Negative		Yes	2011-11-03	0.61	3	3.83	117	Negative		Negative	No		NA	Negative	Untest other virus
Male	6	Better	Yes	39 to 40	Yes	No	Yes	No	Yes	No	Yes	Yes	No	No	No	No	Yes	03-23-2011	10.9	82.7	Negative		No	NA	NA	NA	NA	NA	NA		Negative	No		NA	NA	Untest other virus
Female	1.1	Better	Yes	<39	Unknown	Yes	No	NA	Yes	No	Yes	Yes	No	No	No	No	Yes	03-23-2011	4.6	54.9	Negative		Yes	03-25-2011	0.48	5	3.32	124	Negative		Negative	No		NA	Negative	Untest other virus
Male	3	Better	Yes	39 to 40	No	No	No	NA	Yes	No	Yes	Yes	No	No	No	No	Yes	03-25-2011	21.4	78.1	Negative		No	NA	NA	NA	NA	NA	NA		Negative	No		NA	NA	Untest other virus
Female	2	Better	Yes	39 to 40	Unknown	No	No	NA	Yes	No	Yes	Yes	No	No	No	No	Yes	03-26-2011	20.2	85.7	Negative		No	NA	NA	NA	NA	NA	NA		Negative	No		NA	NA	Untest other virus
Male	1.5	Better	Yes	39 to 40	Yes	No	Yes	No	Yes	No	No	No	No	No	No	No	Yes	03-28-2011	7.6	89	Negative		No	NA	NA	NA	NA	NA	NA		Negative	No		NA	NA	Untest other virus
Male	0.6	Better	Yes	39 to 40	Unknown	No	Yes	No	Yes	Yes	No	No	No	No	No	No	Yes	03-28-2011	12.8	46.3	Negative		No	NA	NA	NA	NA	NA	NA		Negative	No		NA	NA	Untest other virus
Female	0.5	Better	Yes	39 to 40	Unknown	No	No	NA	Yes	No	Yes	Yes	No	No	No	No	Yes	03-20-2011	8.6	31.9	Negative		Yes	03-21-2011	0.36	1	4.9	131	Negative		Negative	No		NA	Negative	Untest other virus
Male	14	Better	Yes	39 to 40	Yes	No	Yes	No	Yes	No	No	No	Yes	No	Yes	No	Yes	03-29-2011	18.2	73.2	Negative		Yes	03-31-2011	0.25	10	3.37	127	Negative		Negative	No		NA	Negative	Untest other virus
Male	3	Better	Yes	39 to 40	No	No	Yes	No	Yes	Yes	Yes	No	No	No	No	No	Yes	2011-02-04	10.9	63.6	Negative		Yes	2011-06-04	0.19	7	4.19	122	Negative		Negative	No		NA	Negative	Untest other virus
Female	0.8	Better	Yes	<39	Unknown	Yes	No	NA	Yes	No	Yes	Yes	No	No	No	No	Yes	2011-07-04	10.3	64.74	Negative		Yes	2011-08-04	0.26	2	3	126	Negative		Negative	No		NA	Negative	Untest other virus
Female	2.3	Better	Yes	39 to 40	No	No	Yes	No	Yes	No	No	No	No	No	No	No	Yes	2011-08-04	13.1	90.4	Negative		No	NA	NA	NA	NA	NA	NA		Negative	No		NA	NA	Untest other virus
Female	0.3	Better	Yes	>40	Unknown	No	No	NA	Yes	Yes	Yes	No	No	No	No	No	Yes	2011-09-04	12.7	68.9	Negative		Yes	2011-10-04	0.89	1	3.72	132	Negative		Negative	No		NA	Negative	Untest other virus
Male	1.3	Better	Yes	39 to 40	No	No	No	NA	Yes	No	Yes	Yes	No	No	No	No	Yes	2011-11-04	8.3	65.1	Negative		No	NA	NA	NA	NA	NA	NA		Negative	No		NA	NA	Untest other virus
Female	3.5	Better	Yes	39 to 40	No	No	No	NA	Yes	No	Yes	Yes	No	No	No	No	Yes	04-13-2011	13.4	79.5	Negative		No	NA	NA	NA	NA	NA	NA		Negative	No		NA	NA	Untest other virus
Male	3	Better	Yes	39 to 40	No	No	No	NA	No	No	Yes	Yes	No	No	No	No	Yes	04-13-2011	13.9	87.8	Negative		Yes	04-13-2011	0.19	6	4.9	126	Negative		Negative	No		NA	Negative	Untest other virus
Female	60	Better	Yes	<39	Yes	No	Yes	No	Yes	No	No	No	No	No	No	No	Yes	04-13-2011	6.1	43.9	Negative		Yes	04-14-2011	0.18	24	4.39	131	Negative		Negative	No		NA	Negative	Untest other virus
Female	0.6	Better	Yes	<39	Unknown	No	No	NA	Yes	No	Yes	No	No	No	No	No	Yes	04-16-2011	11.2	54.1	Negative		Yes	04-19-2011	0.43	3	3.82	114	Negative		Negative	No		NA	Negative	Untest other virus
Male	6	Better	Yes	39 to 40	Yes	No	Yes	No	Yes	No	Yes	Yes	No	No	No	No	Yes	04-17-2011	21.9	80.1	Negative		Yes	04-18-2011	0.36	65	4.44	121	Negative		Negative	No		NA	Negative	Untest other virus
Male	2.5	Better	Yes	>40	No	No	No	NA	Yes	No	Yes	Yes	No	No	No	No	Yes	04-17-2011	12.4	80.3	Negative		No	NA	NA	NA	NA	NA	NA		Negative	No		NA	NA	Untest other virus
Female	1.9	Better	Yes	<39	No	No	No	NA	Yes	No	Yes	Yes	No	No	No	No	Yes	04-24-2011	10.4	84.1	Negative		Yes	04-25-2011	0.13	2	3.47	131	Negative		Negative	No		NA	Negative	Untest other virus
Male	7	Better	Yes	<39	No	No	No	NA	Yes	No	Yes	Yes	Yes	No	Yes	No	Yes	04-23-2011	18.9	60	Negative		Yes	04-23-2011	0.83	22	3.53	125	Negative		Negative	No		NA	Negative	Untest other virus
Male	57	Better	Yes	<39	Yes	No	No	NA	Yes	No	No	No	Yes	No	Yes	No	Yes	2011-05-04	7.1	70.5	Negative		Yes	04-21-2011	0.89	70	2.86	126	Negative		Negative	No		NA	Negative	Untest other virus
Male	1.6	Better	Yes	39 to 40	No	No	No	NA	Yes	No	Yes	Yes	No	No	No	No	Yes	2011-10-04	16.7	66.9	Negative		Yes	04-27-2011	0.16	1	4.55	129	Negative		Negative	No		NA	Negative	Untest other virus
Male	1	Better	Yes	39 to 40	Unknown	No	No	NA	No	No	Yes	Yes	No	No	No	No	Yes	04-24-2011	8.5	40.6	Negative		Yes	04-25-2011	0.26	2	4.18	125	Negative		Negative	No		NA	Negative	Untest other virus
Female	0.4	Better	Yes	<39	Unknown	No	No	NA	Yes	Yes	Yes	Yes	Yes	No	Yes	No	Yes	04-26-2011	8.2	60.5	Negative		Yes	04-27-2011	0.28	30	3.48	127	Negative		Negative	No		NA	Negative	Untest other virus
Male	0.7	Better	Yes	<39	Unknown	No	No	NA	No	No	Yes	Yes	No	No	No	No	Yes	04-26-2011	8.2	60.5	Negative		Yes	04-26-2011	0.28	30	3.48	127	Negative		Negative	No		NA	Untest	Untest other virus
Female	6	Better	Yes	39 to 40	No	No	No	NA	Yes	No	Yes	Yes	No	No	No	No	Yes	04-28-2011	5.3	57.1	Negative		Yes	04-29-2011	0.54	14	3.24	129	Negative		Negative	No		NA	Negative	Untest other virus
Female	9	Better	Yes	<39	No	No	No	NA	Yes	No	Yes	Yes	No	No	No	No	Yes	04-26-2011	19.3	92.6	Negative		No	NA	NA	NA	NA	NA	NA		Negative	No		NA	Negative	Untest other virus
Female	0.8	Better	Yes	39 to 40	No	Yes	No	NA	Yes	No	Yes	Yes	No	No	No	No	Yes	04-30-2011	8.8	42.3	Negative		Yes	2011-03-05	0.18	5	2.99	123	Negative		Negative	No		NA	Negative	Untest other virus
Female	3.5	Better	Yes	<39	No	Yes	Yes	No	Yes	No	Yes	Yes	No	No	No	No	Yes	04-30-2011	12	85	Negative		No	NA	NA	NA	NA	NA	NA		Negative	No		NA	NA	Untest other virus
Male	1.8	Better	Yes	39 to 40	No	No	No	NA	Yes	No	Yes	Yes	No	No	No	No	Yes	04-30-2011	14.3	37.2	Negative		Yes	04-30-2011	0.3	6	3.26	113	Negative		Negative	No		NA	Negative	Untest other virus
Female	7	Better	Yes	<39	No	No	No	NA	Yes	No	Yes	Yes	No	No	No	No	Yes	2011-02-05	7.2	75.9	Negative		Yes	2011-03-05	0.14	4	2.92	126	Negative		Negative	No		NA	Negative	Untest other virus
Male	1	Better	Yes	39 to 40	Unknown	No	No	NA	Yes	Yes	Yes	Yes	No	No	No	No	Yes	2011-08-05	10.9	64.4	Negative		Yes	2011-08-05	0.61	8	4.6	120	Negative		Negative	No		NA	Negative	Untest other virus
Male	2	Better	Yes	<39	No	Yes	Yes	No	Yes	No	No	No	No	No	No	No	Yes	2011-08-05	12.1	33.4	Negative		Yes	2011-09-05	0.43	13	3.17	126	Negative		Negative	No		NA	Negative	Untest other virus
Male	1	Better	Yes	<39	Unknown	No	No	NA	Yes	No	Yes	Yes	No	No	No	No	Yes	2011-11-05	8.1	34.7	Negative		Yes	2011-12-05	0.19	15	4.16	126	Negative		Negative	No		NA	Negative	Untest other virus
Male	1.5	Better	Yes	39 to 40	No	Yes	No	NA	Yes	No	Yes	Yes	No	No	No	No	Yes	2011-12-05	22.1	81	Negative		Yes	2011-12-05	0.23	4	4.93	127	Negative		Negative	No		NA	Negative	Untest other virus
Male	5.5	Better	Yes	39 to 40	Yes	No	Yes	No	Yes	No	No	No	No	No	No	No	Yes	05-13-2011	4.2	36.1	Negative		Yes	05-15-2011	0.5	457	3.21	125	Negative		Negative	No		NA	Negative	Untest other virus
Female	0.4	Better	Yes	<39	Unknown	No	Yes	No	Yes	No	No	No	No	No	No	No	Yes	05-28-2011	9.4	63.2	Negative		Yes	05-28-2011	0.24	4	3.29	131	Negative		Negative	No		NA	Negative	Untest other virus
Male	2	Better	Yes	<39	No	No	No	NA	Yes	No	Yes	Yes	No	No	No	No	Yes	05-24-2011	16.6	62.2	Negative		Yes	05-24-2011	0.21	3	2.68	127	Negative		Negative	No		NA	Negative	Untest other virus
Female	3	Better	Yes	39 to 40	No	No	No	NA	Yes	Yes	Yes	Yes	No	No	No	No	Yes	05-25-2011	19.1	80.5	Negative		Yes	05-27-2011	0.5	2	3.63	128	Negative		Negative	No		NA	Negative	Untest other virus
Male	9	Better	Yes	39 to 40	Yes	No	No	NA	Yes	Yes	Yes	Yes	No	No	No	No	Yes	05-25-2011	27	91.1	Negative		Yes	05-27-2011	0.4	18	4.64	127	Negative		Negative	No		NA	Negative	Untest other virus
Female	2	Better	Yes	<39	No	No	Yes	No	Yes	No	Yes	Yes	No	No	No	No	Yes	05-27-2011	17	47.3	Negative		Yes	05-28-2011	0.47	7	3.95	129	Negative		Negative	No		NA	Negative	Untest other virus
Female	7	Better	Yes	<39	Unknown	No	No	NA	Yes	No	Yes	Yes	No	No	No	No	Yes	05-28-2011	12.9	52	Negative		Yes	05-29-2011	0.35	3	3.12	128	Negative		Negative	No		NA	Negative	Untest other virus
Male	14	Better	Yes	39 to 40	Yes	No	Yes	No	Yes	No	No	No	No	No	No	No	Yes	2011-01-06	9.7	65.2	Negative		Yes	2011-01-06	0.33	32	3.47	126	Negative		Negative	No		NA	Negative	Untest other virus
Female	2.5	Better	Yes	39 to 40	No	No	Yes	No	Yes	Yes	Yes	No	No	No	No	No	Yes	2011-01-06	15.2	85.3	Negative		Yes	05-31-2011	0.35	40	4.88	129	Negative		Negative	No		NA	Negative	Untest other virus
Male	11	Better	Yes	39 to 40	Yes	No	Yes	No	Yes	Yes	No	No	No	No	No	No	Yes	2011-05-06	6.7	60.1	Negative		Yes	2011-07-06	0.21	3	3.17	126	Negative		Negative	No		NA	Negative	Untest other virus
Male	2	Better	Yes	39 to 40	Yes	No	No	NA	Yes	No	Yes	Yes	No	No	No	No	Yes	2011-05-06	19.9	77.6	Negative		No	NA	NA	NA	NA	NA	NA		Negative	No		NA	NA	Untest other virus
Female	1.9	Death	Yes	39 to 40	Unknown	No	No	NA	No	Yes	Yes	Yes	No	No	No	No	Yes	2011-03-06	27.7	50.3	Other bacteria	Pseudomonas stutzeri	No	NA	NA	NA	NA	NA	NA		Negative	No		NA	NA	Untest other virus
Female	70	Better	Yes	<39	Yes	No	Yes	No	Yes	No	No	No	No	No	No	No	Yes	2011-05-06	21.6	86.1	Negative		Yes	2011-05-06	0.96	44	2.93	119	Negative		Negative	No		NA	Negative	Untest other virus
Male	9	Better	Yes	39 to 40	No	No	No	NA	Yes	No	Yes	Yes	No	No	No	No	Yes	2012-09-06	17.44	46.9	Other bacteria	Ochrobactrum anthropi	Yes	2012-06-09	1.83	74	27	112	Negative		Negative	No		NA	Negative	Untest other virus
Female	1.5	Better	Yes	39 to 40	No	No	Yes	No	Yes	No	Yes	Yes	No	No	No	No	Yes	2011-08-06	10.2	8.64	Negative		Yes	2011-09-06	0.12	25	3.84	122	Negative		Negative	No		NA	Negative	Untest other virus
Male	2	Better	Yes	39 to 40	No	No	Yes	No	Yes	Yes	Yes	Yes	No	No	No	No	Yes	2011-08-06	9.9	4.04	Negative		Yes	2011-09-06	0.14	3	6.14	127	Negative		Negative	No		NA	Negative	Untest other virus
Male	0.2	Better	Yes	39 to 40	Unknown	No	No	NA	Yes	No	Yes	Yes	No	No	No	No	Yes	06-18-2011	9.4	57.2	Negative		Yes	06-19-2011	0.34	3	2.76	134	Negative		Negative	No		NA	Negative	Untest other virus
Male	1.5	Better	Yes	39 to 40	No	No	No	NA	Yes	No	Yes	Yes	No	No	No	No	Yes	2011-12-06	28.7	54.1	Negative		Yes	2011-12-06	0.07	5	4.77	54	Negative		Negative	No		NA	Negative	Untest other virus
Male	36	Better	Yes	<39	Yes	No	No	NA	No	No	Yes	No	No	No	No	No	Yes	2011-04-06	13	70.5	Negative		Yes	2011-12-06	0.65	3	3.59	135	Negative		Negative	No		NA	Negative	Untest other virus
Female	6	Better	Yes	39 to 40	No	No	Yes	No	Yes	Yes	Yes	Yes	No	No	No	No	Yes	2011-08-06	10.9	79.6	Negative		Yes	2011-09-06	0.21	2	3.76	124	Negative		Negative	No		NA	Negative	Untest other virus
Female	0.5	Better	Yes	39 to 40	No	No	Yes	No	Yes	No	Yes	Yes	No	No	No	No	Yes	06-17-2011	5.3	66.4	Negative		Yes	06-18-2011	0.45	5	4.89	128	Negative		Negative	No		NA	Negative	Untest other virus
Female	7	Better	Yes	39 to 40	Yes	No	No	NA	Yes	No	No	No	No	No	No	No	Yes	06-20-2011	5.8	70.8	Negative		Yes	06-22-2011	0.26	2	3.25	131	Negative		Negative	No		NA	Untest	Untest other virus
Male	2	Better	Yes	<39	Unknown	No	No	NA	Yes	Yes	Yes	Yes	No	No	No	No	Yes	06-20-2011	10.1	81.6	Negative		Yes	06-21-2011	0.46	3	5.31	135	Negative		Negative	No		NA	Negative	Untest other virus
Male	9	Better	Yes	39 to 40	No	No	Yes	No	Yes	No	No	No	No	No	No	No	Yes	2011-12-06	7.9	57.4	Negative		Yes	2011-12-06	0.33	16	3.22	124	Negative		Negative	No		NA	Negative	Untest other virus
Male	54	Better	Yes	39 to 40	Yes	No	No	NA	Yes	No	No	No	No	No	No	No	Yes	2011-11-06	6.2	75.5	Negative		Yes	06-15-2011	0.89	34	3.16	111	Negative		Negative	No		NA	Negative	Untest other virus
Male	21	Better	Yes	39 to 40	Yes	No	Yes	No	Yes	No	No	No	No	No	No	No	Yes	06-15-2011	9.5	78.1	Negative		Yes	06-17-2011	0.61	35	2.67	130	Negative		Negative	No		NA	Negative	Untest other virus
Male	7	Better	Yes	39 to 40	Yes	No	Yes	No	Yes	No	No	No	No	No	No	No	Yes	2011-11-06	5.9	60	Negative		Yes	2011-11-06	0.39	300	2.29	127	Negative		Negative	No		NA	Negative	Untest other virus
Male	0.7	Better	Yes	<39	No	No	No	NA	Yes	No	Yes	No	No	No	No	No	Yes	06-19-2011	7.1	16.4	Negative		Yes	06-20-2011	0.16	3	2.55	129	Untest		Negative	No		NA	Negative	Untest other virus
Female	2.5	Better	Yes	39 to 40	No	No	Yes	No	Yes	Yes	Yes	Yes	Yes	No	Yes	No	Yes	06-27-2011	12.7	59.3	Negative		Yes	2011-01-07	0.26	6	4.6	131	Negative		Untest	No		NA	Negative	Untest other virus
Male	9	Better	Yes	39 to 40	No	No	No	NA	Yes	Yes	Yes	Yes	No	No	No	No	Yes	06-29-2011	27.8	76.4	Negative		Yes	06-29-2011	0.69	5	0.51	174	Negative		Untest	No		NA	Negative	Untest other virus
Female	1	Better	Yes	39 to 40	Unknown	No	Yes	No	Yes	Yes	Yes	Yes	No	No	No	No	Yes	2011-08-07	7.2	14.04	Negative		Yes	2011-08-07	0.18	5	4.85	127	Negative		Negative	No		NA	Untest	Untest other virus
Male	1.3	Better	Yes	39 to 40	Unknown	No	No	NA	Yes	No	Yes	Yes	No	No	No	No	Yes	2011-11-07	12.2	64.8	Negative		Yes	2011-11-07	0.23	7	3.4	125	Negative		Negative	No		NA	Negative	Untest other virus
Male	0.8	Better	Yes	<39	Unknown	No	No	NA	Yes	Yes	Yes	No	No	No	No	No	Yes	2011-11-07	17.7	81.2	Negative		Yes	2011-12-07	0.26	6	4.16	126	Negative		Negative	No		NA	Negative	Untest other virus
Female	6	Better	Yes	39 to 40	No	No	No	NA	Yes	Yes	Yes	Yes	No	No	No	No	Yes	2011-11-07	13.2	93.7	Negative		Yes	2011-12-07	0.43	22	3.7	125	Negative		Negative	No		NA	Negative	Untest other virus
Female	6	Better	Yes	39 to 40	No	No	No	NA	Yes	No	Yes	Yes	No	No	No	No	Yes	2011-12-07	23.1	95.5	Negative		Yes	07-13-2011	0.56	21	4.83	139	Negative		Positive	No		NA	Positive	JE
Male	5	Death	Yes	39 to 40	Unknown	No	No	NA	Yes	Yes	Yes	No	No	No	No	No	Yes	07-16-2011	32.1	30.2	Other bacteria	Streptococcus intermedius	No	NA	NA	NA	NA	NA	NA		Negative	No		NA	NA	Untest other virus
Male	5	Better	Yes	39 to 40	Yes	No	Yes	No	Yes	No	Yes	Yes	No	No	No	No	Yes	07-17-2011	5.4	23.7	Negative		Yes	07-18-2011	0.25	5	3.11	120	Negative		Negative	No		NA	Negative	Untest other virus
Male	19	Better	Yes	<39	Yes	No	Yes	No	Yes	No	No	No	No	No	Yes	No	Yes	07-27-2011	10.3	85.3	Negative		Yes	07-28-2011	0.07	92	1.3	104	Negative		Negative	No		NA	Negative	Untest other virus
Male	2	Better	Yes	39 to 40	No	No	Yes	No	Yes	Yes	Yes	Yes	No	No	No	No	Yes	07-26-2011	13	57.7	Negative		Yes	07-26-2011	0.68	7	3.12	124	Negative		Negative	No		NA	Untest	Untest other virus
Male	53	Better	Yes	39 to 40	Yes	No	No	NA	Yes	Yes	Yes	No	Yes	No	Yes	No	Yes	07-28-2011	24.6	87.6	Negative		Yes	07-28-2011	0.77	7	2.07	123	Negative		Negative	No		NA	Negative	Untest other virus
Female	1.6	Better	Yes	39 to 40	No	No	No	NA	Yes	No	Yes	Yes	No	No	No	No	Yes	2011-02-08	23.9	59.3	Negative		Yes	2011-02-08	0.07	5	2.39	124	Negative		Negative	No		NA	Negative	Untest other virus
Male	11	Better	Yes	<39	Yes	No	Yes	No	Yes	No	No	No	No	No	No	No	Yes	2011-05-08	11.7	89.6	Negative		Yes	2011-05-08	0.37	50	2.96	124	Negative		Negative	No		NA	Negative	Untest other virus
Male	34	Better	Yes	39 to 40	Yes	No	Yes	No	Yes	No	No	No	Yes	No	Yes	No	Yes	08-17-2011	9.8	87.9	Negative		Yes	08-17-2011	0.14	36	1.81	123	Negative		Negative	No		NA	Negative	Untest other virus
Female	15	Better	Yes	39 to 40	Yes	No	Yes	No	Yes	No	No	No	No	No	No	No	Yes	2011-12-08	7.7	62.2	Negative		Yes	08-15-2011	0.5	5	2.3	118	Negative		Untest	No		NA	Negative	Untest other virus
Female	2.6	Better	Yes	39 to 40	No	No	No	NA	Yes	No	Yes	Yes	No	No	No	No	Yes	08-15-2011	12.1	69.9	Negative		Yes	08-15-2011	0.28	280	3.99	124	Negative		Negative	No		NA	Negative	Untest other virus
Male	1	Better	Yes	39 to 40	No	No	No	NA	Yes	Yes	Yes	Yes	No	No	No	No	Yes	08-14-2011	20.6	80.6	Negative		Yes	08-15-2011	0.06	6	5.05	138	Negative		Negative	No		NA	Negative	Untest other virus
Female	6	Better	Yes	39 to 40	No	No	No	NA	Yes	Yes	Yes	No	Yes	No	Yes	No	Yes	2011-11-08	21.1	71.3	Negative		Yes	2011-12-08	0.26	25	4.86	119	Negative		Untest	No		NA	Positive	JE
Male	0.6	Better	Yes	39 to 40	Unknown	Yes	No	NA	Yes	No	Yes	Yes	No	No	No	No	Yes	2001-11-08	7.7	50	Negative		Yes	2001-11-08	0.15	3	2.5	121	Negative		Negative	No		NA	Negative	Untest other virus
Female	2.5	Better	Yes	39 to 40	No	No	No	NA	Yes	Yes	Yes	Yes	No	No	No	No	Yes	08-20-2011	10.3	68.5	Negative		Yes	08-20-2011	0.18	4	7.35	123	Negative		Negative	No		NA	Negative	Untest other virus
Male	0.8	Better	Yes	<39	Unknown	No	No	NA	Yes	Yes	Yes	Yes	No	No	No	No	Yes	08-21-2011	19.5	69.4	Negative		Yes	08-22-2011	0.32	5	3.56	122	Negative		Negative	No		NA	Negative	Untest other virus
Female	0.6	Better	Yes	39 to 40	Unknown	No	No	NA	Yes	Yes	Yes	Yes	No	No	No	No	Yes	08-21-2011	15	18.8	Negative		Yes	08-22-2011	0.17	6	3.3	124	Negative		Negative	No		NA	Negative	Untest other virus
Female	20	Better	Yes	<39	Yes	No	No	NA	Yes	No	No	No	No	No	No	No	Yes	08-17-2011	4.1	74.5	Negative		Yes	08-19-2011	0.94	80	2.44	115	Negative		Negative	No		NA	Negative	Untest other virus
Male	1	Better	Yes	<39	Yes	No	No	NA	Yes	Yes	Yes	No	No	No	No	No	Yes	08-28-2011	5.4	32.5	Negative		Yes	08-28-2011	0.12	3	4.74	129	Negative		Negative	No		NA	Negative	Untest other virus
Male	12	Better	Yes	39 to 40	Yes	No	No	NA	Yes	Yes	No	No	No	No	No	No	Yes	08-28-2011	17.1	89.4	Negative		Yes	08-28-2011	0.65	50	3.71	127	Negative		Negative	No		NA	Negative	Untest other virus
Male	0.6	Better	Yes	<39	Unknown	Yes	No	NA	Yes	No	Yes	Yes	No	No	No	No	Yes	2011-02-09	20.3	63.9	Negative		Yes	2011-02-09	0.26	1	4.71	125	Negative		Negative	No		NA	Negative	Untest other virus
Male	2.1	Better	Yes	<39	Unknown	No	Yes	No	Yes	No	Yes	Yes	No	No	No	No	Yes	2011-03-09	6.3	47.1	Negative		No	NA	NA	NA	NA	NA	NA		Negative	No		NA	NA	Untest other virus
Female	0.8	Better	Yes	39 to 40	Unknown	No	No	NA	Yes	Yes	Yes	Yes	No	No	No	No	Yes	09-19-2011	8.2	63	Negative		Yes	09-20-2011	0.03	1	4.56	128	Negative		Negative	No		NA	Untest	Untest other virus
Male	1	Better	Yes	39 to 40	Unknown	No	No	NA	Yes	No	Yes	Yes	No	No	No	No	Yes	09-21-2011	9.3	28.3	Negative		Yes	09-22-2011	0.1	1	3.16	126	Negative		Negative	No		NA	Untest	Untest other virus
Male	11	Better	Yes	39 to 40	Unknown	Yes	No	NA	Yes	No	Yes	Yes	No	No	No	No	Yes	09-16-2011	3.1	63.3	Negative		Yes	09-16-2011	0.06	1	3.66	124	Negative		Untest	No		NA	Negative	Untest other virus
Female	58	Better	Yes	<39	Yes	No	No	NA	No	No	No	No	No	No	No	No	Yes	09-13-2011	7.7	85.6	Negative		Yes	09-14-2011	0.55	6	2.42	117	Negative		Untest	No		NA	Negative	Untest other virus
Female	71	Better	Yes	39 to 40	Yes	No	Yes	No	Yes	No	No	No	Yes	No	Yes	No	Yes	09-17-2011	9.1	77.1	Negative		Yes	09-18-2011	0.37	8	2.8	118	Negative		Negative	No		NA	Negative	Untest other virus
Male	0.8	Better	Yes	39 to 40	Unknown	No	No	NA	Yes	No	Yes	Yes	No	No	No	No	Yes	09-24-2011	21.1	63.4	Negative		Yes	09-25-2011	0.32	11	4.2	122	Negative		Negative	No		NA	Negative	Untest other virus
Female	1	Better	Yes	<39	Unknown	Yes	No	NA	Yes	No	Yes	Yes	No	No	No	No	Yes	09-17-2011	10.2	63.5	Negative		No	NA	NA	NA	NA	NA	NA		Negative	No		NA	NA	Untest other virus
Male	3.5	Better	Yes	39 to 40	No	No	No	NA	Yes	No	Yes	No	No	No	No	No	Yes	09-27-2011	12.6	58.3	Negative		Yes	09-27-2011	0.04	9	4.28	108	Negative		Negative	No		NA	Negative	Untest other virus
Male	4	Better	Yes	39 to 40	Unknown	No	No	NA	Yes	No	Yes	Yes	No	No	No	No	Yes	10-13-2011	10.2	76.6	Negative		No	NA	NA	NA	NA	NA	NA		Negative	No		NA	NA	Untest other virus
Female	2	Death	Yes	39 to 40	Unknown	No	Yes	No	Yes	Yes	Yes	Yes	No	No	No	No	Yes	2011-10-10	20.2	54.1	Negative		No	NA	NA	NA	NA	NA	NA		Negative	No		NA	NA	Untest other virus
Female	2	Better	Yes	<39	Yes	No	No	NA	Yes	No	Yes	Yes	No	No	No	No	Yes	2011-09-10	10.1	45.8	Negative		Yes	2011-09-10	0.09	1	3.64	126	Negative		Negative	No		NA	Negative	Untest other virus
Female	5	Better	Yes	39 to 40	Yes	No	No	NA	Yes	No	Yes	Yes	No	No	No	No	Yes	2011-08-10	8.8	72.2	Negative		Yes	2011-08-10	0.29	1	4.57	126	Negative		Negative	No		NA	Negative	Untest other virus
Female	7	Better	Yes	39 to 40	Yes	No	No	NA	Yes	Yes	Yes	No	No	No	No	No	Yes	2011-09-10	6.4	52.6	Negative		Yes	2011-09-10	0.16	1	3.61	131	Negative		Negative	No		NA	Negative	Untest other virus
Female	0.8	Better	Yes	39 to 40	Unknown	No	Yes	No	Yes	No	Yes	Yes	No	No	No	No	Yes	2011-05-10	13.9	80.9	Negative		Yes	2011-05-10	0.24	40	4.33	120	Negative		Negative	No		NA	Negative	Untest other virus
Female	6	Better	Yes	39 to 40	Yes	No	Yes	No	Yes	No	No	No	No	No	No	No	Yes	2011-01-10	18.1	87.6	Negative		Yes	2011-02-10	0.15	110	3.14	128	Negative		Negative	No		NA	Negative	Untest other virus
Male	1.4	Better	Yes	39 to 40	Unknown	No	No	NA	Yes	No	Yes	Yes	No	No	No	No	Yes	2011-01-10	5.2	44.2	Negative		Yes	2011-01-10	0.16	1	3.35	128	Negative		Negative	No		NA	Negative	Untest other virus
Male	1.5	Better	Yes	39 to 40	Unknown	No	Yes	No	Yes	No	Yes	Yes	No	No	No	No	Yes	09-30-2011	9	70.9	Negative		Yes	2011-01-10	0.05	2	4.92	129	Negative		Negative	No		NA	Negative	Untest other virus
Female	6	Better	Yes	<39	Yes	No	Yes	No	Yes	No	No	No	No	No	No	No	Yes	10-16-2011	14.5	82.8	Negative		Yes	10-17-2011	0.04	5	4.74	126	Negative		Negative	No		NA	Untest	Untest other virus
Male	1.6	Better	Yes	<39	No	Yes	Yes	No	Yes	No	Yes	Yes	No	No	No	No	Yes	10-26-2011	21.3	60.8	Negative		Yes	10-27-2011	0.1	28	2.79	131	Negative		Negative	No		NA	Negative	Untest other virus
Male	1	Better	Yes	39 to 40	Yes	No	No	NA	Yes	No	Yes	Yes	No	No	No	No	Yes	10-20-2011	8.5	25.2	Negative		Yes	10-21-2011	0.13	5	2.77	127	Negative		Negative	No		NA	Untest	Untest other virus
Male	1.3	Better	Yes	39 to 40	No	No	No	NA	Yes	Yes	Yes	Yes	No	No	No	No	Yes	2011-04-11	13.8	29.2	Negative		Yes	2011-04-11	0.16	4	4.66	131	Negative		Negative	No		NA	Negative	Untest other virus
Female	1.7	Better	Yes	39 to 40	No	No	No	NA	Yes	No	Yes	Yes	No	No	No	No	Yes		NA	NA	Negative		No	NA	NA	NA	NA	NA	NA		Negative	No		NA	NA	Untest other virus
Male	11	Better	Yes	39 to 40	Yes	No	Yes	No	Yes	No	No	No	No	No	No	No	Yes	2011-09-11	NA	NA	Negative		Yes	2011-09-11	NA	15	NA	134	Negative		Negative	No		NA	Negative	Untest other virus
Male	1	Death	Yes	39 to 40	No	No	Yes	No	Yes	Yes	Yes	Yes	No	No	No	No	Yes	11-14-2011	NA	NA	Negative		No	NA	NA	NA	NA	NA	NA		Negative	No		NA	NA	Untest other virus
Male	0.9	Better	Yes	<39	Yes	No	No	NA	Yes	Yes	Yes	Yes	No	No	No	No	Yes	11-21-2011	11.9	31.4	Other bacteria	Staphylococcus chomogenes	No		NA	NA	NA	NA	NA		Negative	No		NA	Negative	Untest other virus
Male	6	Better	Yes	39 to 40	Yes	No	Yes	No	Yes	Yes	Yes	Yes	No	No	No	No	Yes	11-21-2011	14.9	84.3	Negative		Yes	11-21-2011	0.23	3	4.49	121	Negative		Negative	No		NA	Untest	Untest other virus
Female	4	Better	Yes	39 to 40	Yes	No	Yes	No	Yes	Yes	Yes	No	No	No	No	No	Yes	11-22-2011	6.7	NA	Negative		No	NA	NA	NA	NA	NA	NA		Negative	No		NA	Negative	Untest other virus
Female	1.6	Better	Yes	39 to 40	Yes	No	No	NA	Yes	No	Yes	Yes	No	No	No	No	Yes	11-25-2011	NA	NA	Negative		No	NA	NA	NA	NA	NA	NA		Negative	No		NA	NA	Untest other virus
Female	3	Better	Yes	39 to 40	Yes	No	No	NA	Yes	No	Yes	Yes	No	No	No	No	Yes	11-28-2011	NA	NA	Negative		No	NA	NA	NA	NA	NA	NA		Negative	No		NA	NA	Untest other virus
Female	5.2	Better	Yes	39 to 40	Yes	No	No	NA	Yes	No	No	No	No	No	No	No	Yes	2011-04-12	16.3	65.3	Negative		Yes	2011-04-12	0.36	6	2.86	131	Negative		Negative	No		NA	Negative	Untest other virus
Male	11.1	Better	Yes	<39	Yes	No	Yes	No	Yes	No	No	No	No	No	No	No	Yes	2011-05-12	8.1	6.07	Negative		Yes	2011-05-12	NA	6	3.02	128	Negative		Negative	No		NA	Negative	Untest other virus
Male	4.2	Better	Yes	<39	Yes	No	Yes	No	Yes	No	Yes	Yes	No	No	No	No	Yes	2011-07-12	15.4	89.4	Negative		Yes	2011-07-12	0.25	3	3.67	129	Negative		Negative	No		NA	Negative	Untest other virus
Male	2.1	Better	Yes	39 to 40	No	No	No	NA	Yes	No	Yes	Yes	No	No	No	No	Yes	2011-09-12	15.2	66.1	Negative		Yes	2011-09-12	0.17	3	3.26	126	Negative		Negative	No		NA	Negative	Untest other virus
Male	3.3	Better	Yes	<39	Yes	No	No	NA	Yes	No	Yes	Yes	No	No	No	Yes	Yes	12-13-2011	9.1	80.3	Negative		Yes	12-13-2011	0.13	6	4.21	126	Negative		Negative	No		NA	Negative	Untest other virus
Male	3.4	Better	Yes	<39	No	No	No	NA	Yes	No	Yes	Yes	No	No	No	No	Yes	2011-12-12	8.9	73.9	Negative		No	NA	NA	NA	NA	NA	NA		Negative	No		NA	NA	Untest other virus
Male	2.3	Better	Yes	39 to 40	No	Yes	No	NA	Yes	Yes	Yes	Yes	No	No	No	No	Yes	2011-03-12	5.9	81.6	Negative		Yes	2011-03-12	0.63	5	0.05	129	Negative		Negative	No		NA	Negative	Untest other virus
Male	1.4	Better	Yes	39 to 40	Yes	Yes	No	NA	Yes	Yes	Yes	Yes	No	No	No	No	Yes	12-18-2011	7.6	12.2	Negative		No	NA	NA	NA	NA	NA	NA		Negative	No		NA	NA	Untest other virus
Male	1.1	Better	Yes	39 to 40	No	No	Yes	No	Yes	Yes	Yes	Yes	No	No	No	No	Yes	12-19-2011	16.1	57.4	Negative		No	NA	NA	NA	NA	NA	NA		Negative	No		NA	NA	Untest other virus
Male	2	Better	Yes	<39	No	No	No	NA	Yes	No	Yes	Yes	No	No	No	No	Yes	12-15-2011	9.5	80.5	Negative		Yes	12-15-2011	0.34	4	3.64	122	Negative		Negative	No		NA	Negative	Untest other virus
Male	2.1	Better	Yes	39 to 40	No	No	No	NA	Yes	No	No	No	No	No	No	No	Yes	12-17-2011	9.5	77.1	Negative		Yes	12-17-2011	0.25	3	3.78	130	Negative		Negative	No		NA	Negative	Untest other virus
Male	8.5	Better	Yes	<39	Yes	No	Yes	No	Yes	No	Yes	Yes	No	No	No	No	Yes	12-16-2011	5.6	63.6	Negative		Yes	12-16-2011	0.26	4	3.88	127	Negative		Negative	No		NA	Negative	Untest other virus
Male	1.1	Better	Yes	39 to 40	No	Yes	No	NA	Yes	No	Yes	Yes	No	No	No	No	Yes	12-18-2011	11.3	88.5	Negative		Yes	12-18-2011	0.18	1	3.63	126	Negative		Negative	No		NA	Negative	Untest other virus
Male	0.7	Better	Yes	>40	Unknown	No	No	NA	Yes	No	Yes	Yes	No	No	No	No	Yes	12-22-2011	12.9	56.4	Negative		Yes	12-22-2011	0.15	0	3.65	125	Negative		Negative	No		NA	Untest	Untest other virus
Female	3.3	Better	Yes	>40	Yes	Yes	Yes	No	Yes	No	Yes	Yes	No	No	No	No	Yes	12-22-2011	7.8	6.82	Negative		Yes	12-22-2011	0.08	5	2.79	130	Negative		Negative	No		NA	Negative	Untest other virus
Female	0.5	Better	Yes	<39	Unknown	No	Yes	No	Yes	Yes	Yes	Yes	No	No	No	No	Yes	12-24-2011	17.7	46.3	Negative		Yes	12-24-2011	0.26	1	2.79	126	Negative		Negative	No		NA	Negative	Untest other virus
Male	11.3	Better	Yes	39 to 40	Yes	No	Yes	No	Yes	No	No	No	No	No	No	No	Yes	12-24-2011	5	36.3	Negative		Yes	12-24-2011	NA	NA	NA	125	Negative		Negative	No		NA	Negative	Untest other virus
Female	0.9	Better	Yes	<39	Unknown	Yes	No	NA	Yes	Yes	Yes	Yes	No	No	No	No	Yes	12-26-2011	6.6	85.7	Negative		Yes	12-26-2011	0.15	20	3.84	124	Negative		Negative	No		NA	Negative	Untest other virus
Male	2.3	Better	Yes	39 to 40	No	Yes	Yes	No	Yes	Yes	Yes	Yes	No	No	No	No	Yes	12-27-2011	6	71.04	Negative		No	NA	NA	NA	NA	NA	NA		Negative	No		NA	NA	Untest other virus
Female	54.3	Better	Yes	<39	Yes	No	No	NA	Yes	No	Yes	No	No	No	Yes	No	Yes	12-28-2011	24.9	90.6	Negative		Yes	12-28-2011	0.94	70	3.7	131	Negative		Negative	No		NA	Untest	Untest other virus
Female	0.7	Better	Yes	<39	Unknown	No	Yes	No	Yes	Yes	Yes	Yes	No	No	No	No	Yes	12-31-2011	15.4	56	Negative		No	NA	NA	NA	NA	NA	NA		Negative	No		NA	NA	Untest other virus
Male	1.9	Better	Yes	39 to 40	No	No	No	NA	Yes	No	Yes	Yes	No	No	No	No	Yes	12-22-2011	1	73.9	Negative		Yes	12-22-2011	0.1	4	3.75	127	Negative		Negative	No		NA	Negative	Untest other virus
Male	8.9	Better	Yes	39 to 40	Yes	No	Yes	No	Yes	No	No	No	No	No	No	No	Yes	12-22-2011	6.2	50	Negative		Yes	12-22-2011	0.31	5	4.09	127	Negative		Negative	No		NA	Negative	Untest other virus
Female	1.9	Better	Yes	>40	Unknown	No	No	NA	Yes	Yes	Yes	Yes	No	No	No	No	Yes	2012-06-01	6.4	85.5	Negative		No	NA	NA	NA	NA	NA	NA		Negative	No		NA	NA	Untest other virus
Male	15.8	Better	Yes	39 to 40	Yes	No	No	NA	Yes	No	Yes	No	No	No	No	No	Yes	2012-07-01	6.8	65	Negative		Yes	2012-07-01	0.27	5	3.05	125	Negative		Negative	No		NA	Negative	Untest other virus
Male	3.5	Better	Yes	<39	No	No	No	NA	Yes	No	Yes	Yes	No	No	No	No	Yes	2012-09-01	7.1	82.5	Negative		Yes	2012-09-01	0.2	6	3.48	127	Negative		Negative	No		NA	Negative	Untest other virus
Male	1.1	Better	Yes	39 to 40	Unknown	No	No	NA	Yes	Yes	Yes	Yes	No	No	No	No	Yes	2012-08-01	14.4	70.8	Negative		No	NA	NA	NA	NA	NA	NA		Negative	No		NA	NA	Untest other virus
Male	3	Better	Yes	39 to 40	Yes	No	No	NA	Yes	No	Yes	Yes	No	No	No	No	Yes	2012-08-01	7.7	52.7	Negative		Yes	2012-08-01	0.2	4	2.84	125	Negative		Negative	No		NA	Negative	Untest other virus
Male	2.5	Better	Yes	39 to 40	No	No	No	NA	Yes	No	Yes	Yes	No	No	No	No	Yes	2012-08-01	8.9	78.4	Negative		Yes	2012-09-01	0.23	4	3.49	129	Negative		Negative	No		NA	Negative	Untest other virus
Male	1.6	Better	Yes	>40	Unknown	No	No	NA	Yes	Yes	Yes	Yes	No	No	No	No	Yes	2012-09-01	12.4	49.6	Negative		Yes	2012-09-01	0.34	4	4.35	128	Negative		Negative	No		NA	Negative	Untest other virus
Male	9.8	Better	Yes	39 to 40	Yes	No	No	NA	Yes	No	Yes	Yes	No	No	No	No	Yes	2012-09-01	7.3	70.6	Negative		Yes	2012-09-01	0.26	3	3.09	124	Negative		Negative	No		NA	Negative	Untest other virus
Male	1.4	Better	Yes	39 to 40	Unknown	No	No	NA	Yes	No	Yes	Yes	No	No	No	No	Yes	2012-09-01	14.8	47.7	Negative		Yes	2012-09-01	0.63	7	4.1	125	Negative		Negative	No		NA	Negative	Untest other virus
Male	3.1	Better	Yes	>40	Yes	No	No	NA	Yes	No	Yes	Yes	No	No	No	No	Yes	01-15-2012	9.7	87.1	Negative		No	NA	NA	NA	NA	NA	NA		Negative	No		NA	NA	Untest other virus
Female	0.8	Better	Yes	<39	Unknown	Yes	Yes	No	Yes	No	Yes	Yes	No	No	No	No	Yes	01-15-2012	10.4	85.1	Negative		Yes	01-15-2012	0.27	6	3.65	132	Negative		Negative	No		NA	Negative	Untest other virus
Female	1.1	Better	Yes	39 to 40	Yes	No	Yes	No	Yes	No	No	No	No	No	No	No	Yes	01-15-2012	9.5	63.9	Negative		Yes	01-15-2012	0.25	4	2.85	132	Negative		Negative	No		NA	Negative	Untest other virus
Male	4	Better	Yes	39 to 40	Yes	No	No	NA	Yes	Yes	Yes	Yes	No	No	No	No	Yes	01-16-2012	10.4	89.6	Negative		Yes	01-16-2012	0.68	7	3.55	122	Negative		Negative	No		NA	Negative	Untest other virus
Male	2.5	Better	Yes	39 to 40	Yes	No	No	NA	Yes	Yes	Yes	Yes	No	No	No	No	Yes	01-16-2012	16.7	81.3	Negative		Yes	01-16-2012	0.12	2	3.02	125	Negative		Negative	No		NA	Negative	Untest other virus
Male	1.8	Better	Yes	>40	No	No	No	NA	Yes	No	Yes	Yes	No	No	No	No	Yes	01-16-2012	5.6	82.1	Negative		No	NA	NA	NA	NA	NA	NA		Negative	No		NA	NA	Untest other virus
Male	7.1	Better	Yes	39 to 40	No	No	Yes	No	Yes	No	Yes	Yes	No	No	No	No	Yes	01-16-2012	10.5	74.9	Negative		No	NA	NA	NA	NA	NA	NA		Negative	No		NA	NA	Untest other virus
Female	2.6	Better	Yes	39 to 40	No	No	No	NA	Yes	No	Yes	Yes	No	No	No	No	Yes	01-17-2012	12.5	84.4	Negative		No	NA	NA	NA	NA	NA	NA		Negative	No		NA	NA	Untest other virus
Male	0.7	Better	Yes	39 to 40	Unknown	No	No	NA	Yes	No	Yes	Yes	No	No	No	No	Yes	01-17-2012	19.3	58.3	Negative		No	NA	NA	NA	NA	NA	NA		Negative	No		NA	NA	Untest other virus
Female	3.4	Better	Yes	39 to 40	No	No	No	NA	Yes	No	Yes	Yes	No	No	No	No	Yes	2012-02-02	8.1	83	Negative		No	NA	NA	NA	NA	NA	NA		Negative	No		NA	NA	Untest other virus
Male	0.4	Better	Yes	39 to 40	Unknown	No	No	NA	Yes	Yes	Yes	Yes	No	No	No	No	Yes	2012-02-02	8	21.8	Negative		No	NA	NA	NA	NA	NA	NA		Negative	No		NA	NA	Untest other virus
Male	1	Better	Yes	39 to 40	No	No	No	NA	Yes	No	Yes	Yes	No	No	No	No	Yes	2012-02-02	12.6	82.2	Negative		No	NA	NA	NA	NA	NA	NA		Negative	No		NA	NA	Untest other virus
Male	2.1	Better	Yes	<39	Yes	No	Yes	No	Yes	No	No	No	No	No	No	No	Yes	2012-03-02	14.5	78.5	Negative		Yes	2012-04-02	0.28	132	2.89	127	Negative		Negative	No		NA	Negative	Untest other virus
Female	53.3	Better	Yes	<39	Yes	No	No	NA	Yes	No	No	No	No	No	No	No	Yes	2012-04-02	5.6	64.8	Negative		Yes	2012-07-02	0.47	6	2.08	119	Negative		Negative	No		NA	Negative	Untest other virus
Male	4.3	Better	Yes	39 to 40	Yes	No	No	NA	Yes	No	Yes	Yes	No	No	No	No	Yes	2012-07-02	4.3	60	Negative		Yes	2012-08-02	0.26	3	3.16	133	Negative		Negative	No		NA	Untest	Untest other virus
Male	10	Better	Yes	<39	Yes	No	No	NA	Yes	No	Yes	Yes	No	No	No	No	Yes	02-16-2012	8.9	89.6	Negative		Yes	02-15-2012	0.2	7	4.01	127	Negative		Negative	No		NA	Negative	Untest other virus
Male	0.7	Better	Yes	39 to 40	Unknown	No	No	NA	Yes	Yes	Yes	Yes	No	No	No	No	Yes	02-20-2012	5.9	44.4	Negative		Yes	02-19-2012	0.25	8	4.57	124	Negative		Negative	No		NA	Negative	Untest other virus
Male	5.5	Better	Yes	39 to 40	Yes	No	No	NA	Yes	No	Yes	Yes	No	No	No	No	Yes	02-26-2012	4.8	85.9	Negative		Yes	02-26-2012	0.44	1	3.26	125	Negative		Negative	No		NA	Negative	Untest other virus
Female	9.1	Better	Yes	39 to 40	Yes	No	Yes	No	Yes	No	No	No	No	No	No	No	Yes	02-27-2012	12.4	49.6	Negative		Yes	02-28-2012	0.23	4	3.06	127	Negative		Negative	No		NA	Negative	Untest other virus
Male	2.1	Better	Yes	39 to 40	Yes	No	No	NA	Yes	Yes	Yes	Yes	No	No	No	No	Yes	02-28-2012	16	89.7	Negative		Yes	03-29-2012	0.25	10	4.82	129	Negative		Negative	No		NA	Negative	Untest other virus
Male	64.1	Better	Yes	<39	Yes	No	No	NA	Yes	No	Yes	Yes	No	No	No	No	Yes	02-18-2012	11.1	81.4	Negative		Yes	02-23-2012	1.45	10	2.08	119	Negative		Negative	No		NA	Negative	Untest other virus
Male	0.3	Better	Yes	39 to 40	Unknown	No	No	NA	Yes	Yes	Yes	Yes	No	No	No	No	Yes	03-14-2012	9.8	63.7	Negative		Yes	03-14-2012	NA	1	NA	NA	Negative		Negative	No		NA	Negative	Untest other virus
Female	1	Death	Yes	39 to 40	Unknown	No	No	NA	Yes	No	Yes	Yes	No	No	No	No	Yes	2012-02-03	14.1	79.3	Negative		Yes	2012-02-03	0.33	5	6.82	118	Negative		Negative	No		NA	Untest	Untest other virus
Male	1.3	Better	Yes	39 to 40	No	No	No	NA	Yes	No	Yes	Yes	No	No	No	No	Yes	03-18-2012	8.1	72.5	Negative		Yes	03-19-2012	0.11	3	3.84	126	Negative		Negative	No		NA	Negative	Untest other virus
Male	4	Better	Yes	39 to 40	Yes	No	Yes	No	Yes	No	Yes	Yes	No	No	No	No	Yes	03-17-2012	9.6	86.5	Negative		Yes	03-18-2012	0.15	8	4.1	131	Negative		Negative	No		NA	Negative	Untest other virus
Male	12.8	Better	Yes	<39	Yes	No	No	NA	Yes	No	No	No	No	No	No	No	Yes	03-17-2012	8.2	48.5	Negative		Yes	03-17-2012	0.17	8	2.81	129	Negative		Negative	No		NA	Negative	Untest other virus
Male	6.7	Better	Yes	39 to 40	Yes	No	No	NA	Yes	No	Yes	Yes	No	No	No	No	Yes	03-20-2012	10	84.5	Negative		No	NA	NA	NA	NA	NA	NA		Negative	No		NA	NA	Untest other virus
Male	0.7	Better	Yes	<39	Yes	No	No	NA	Yes	No	Yes	Yes	No	No	No	No	Yes	03-19-2012	14.1	84	Negative		Yes	03-19-2012	0.09	5	3.54	128	Negative		Negative	No		NA	Negative	Untest other virus
Male	4.6	Better	Yes	<39	No	No	No	NA	Yes	No	Yes	Yes	No	No	No	No	Yes	03-21-2012	11.3	71.6	Negative		Yes	03-21-2012	0.11	1	3.73	129	Negative		Negative	No		NA	Negative	Untest other virus
Male	2	Better	Yes	39 to 40	No	No	No	NA	Yes	Yes	Yes	No	No	No	No	No	Yes	03-21-2012	7.2	44.9	Negative		Yes	03-22-2012	0.13	1	5.1	126	Negative		Negative	No		NA	Negative	Untest other virus
Female	0.8	Better	Yes	39 to 40	Unknown	No	No	NA	Yes	Yes	Yes	Yes	No	No	No	No	Yes	03-22-2012	15	53.3	Negative		Yes	03-23-2012	0.49	28	2.75	111	Negative		Negative	No		NA	Negative	Untest other virus
Male	1.4	Better	Yes	>40	No	No	No	NA	Yes	Yes	Yes	Yes	No	No	No	No	Yes	03-15-2012	16.8	80.9	Negative		No	NA	NA	NA	NA	NA	NA		Negative	No		NA	NA	Untest other virus
Male	3.1	Better	Yes	39 to 40	Yes	No	No	NA	Yes	No	No	No	No	No	No	No	Yes	03-22-2012	15.4	81.7	Negative		No	NA	NA	NA	NA	NA	NA		Negative	No		NA	NA	Untest other virus
Male	1.2	Better	Yes	<39	No	No	No	NA	Yes	No	Yes	Yes	No	No	No	No	Yes	03-25-2012	5.1	54.9	Negative		Yes	03-26-2012	0.04	5	5.28	122	Negative		Negative	No		NA	Negative	Untest other virus
Male	6.2	Better	Yes	39 to 40	Yes	No	No	NA	Yes	Yes	Yes	No	No	No	No	No	Yes	03-25-2012	4.1	59.2	Negative		Yes	03-26-2012	0.1	4	4.25	124	Negative		Negative	No		NA	Negative	Untest other virus
Female	5.1	Better	Yes	<39	No	No	No	NA	Yes	Yes	Yes	No	No	No	No	No	Yes	03-28-2012	9.8	44.4	Negative		Yes	03-29-2012	0.1	3	2.85	128	Negative		Negative	No		NA	Negative	Untest other virus
Male	5.1	Better	Yes	39 to 40	No	No	No	NA	Yes	No	Yes	Yes	No	No	No	No	Yes	03-27-2012	7.1	52.1	Negative		Yes	03-27-2012	0.01	3	3.58	125	Negative		Negative	No		NA	Negative	Untest other virus
Male	39.8	Better	Yes	<39	Yes	No	Yes	No	Yes	No	No	No	No	No	No	No	Yes	03-22-2012	7.3	74.3	Negative		Yes	03-23-2012	0.3	17	3.39	126	Negative		Negative	No		NA	Negative	Untest other virus
Male	6.3	Better	Yes	<39	Yes	No	No	NA	Yes	No	Yes	Yes	No	No	No	No	Yes	2012-09-04	8.4	66.8	Negative		Yes	2012-09-04	0.17	NA	2.77	117	Negative		Negative	No		NA	Negative	Untest other virus
Female	3	Better	Yes	39 to 40	Yes	No	Yes	No	Yes	No	No	No	No	No	No	No	Yes	2012-02-04	5.2	37.1	Negative		No	NA	NA	NA	NA	NA	NA		Negative	No		NA	NA	Untest other virus
Male	0.9	Better	Yes	39 to 40	Unknown	No	No	NA	Yes	Yes	Yes	Yes	No	No	No	No	Yes	2012-02-04	16.2	13.1	Negative		Yes	2012-02-04	0.12	10	3.66	123	Negative		Negative	No		NA	Negative	Untest other virus
Male	67.6	Better	Yes	<39	Yes	No	No	NA	Yes	Yes	Yes	Yes	No	No	No	No	Yes	2012-01-04	11.4	88.3	Negative		Yes	2012-02-04	0.45	3	2.89	134	Negative		Negative	No		NA	Negative	Untest other virus
Female	0.7	Better	Yes	<39	Unknown	No	No	NA	Yes	Yes	Yes	No	No	No	No	No	Yes	2012-03-04	8.4	NA	Negative		Yes	2012-03-04	0.07	3	3.89	128	Negative		Negative	No		NA	Negative	Untest other virus
Male	1.5	Better	Yes	39 to 40	No	No	No	NA	Yes	No	Yes	Yes	No	No	No	No	Yes	2012-09-04	16.3	88.4	Negative		Yes	2012-10-04	0.03	6	3.61	126	Negative		Negative	No		NA	Negative	Untest other virus
Male	4	Better	Yes	39 to 40	No	No	Yes	No	Yes	Yes	Yes	Yes	No	No	No	No	Yes	2012-10-04	13.9	83.6	Negative		No	NA	NA	NA	NA	NA	NA		Negative	No		NA	NA	Untest other virus
Male	1.1	Better	Yes	39 to 40	Unknown	No	Yes	No	Yes	Yes	Yes	Yes	No	No	No	No	Yes	04-13-2012	11	NA	Negative		Yes	04-13-2012	0.12	170	2.65	121	Negative		Negative	No		NA	Untest	Untest other virus
Female	0.7	Better	Yes	39 to 40	Unknown	No	No	NA	Yes	Yes	Yes	Yes	Yes	No	Yes	No	Yes	04-15-2012	7.4	69.8	Negative		Yes	04-17-2012	0.15	11	4.27	123	Negative		Negative	No		NA	Untest	Untest other virus
Male	4.9	Better	Yes	39 to 40	No	No	Yes	No	Yes	Yes	Yes	Yes	No	No	No	No	Yes	04-15-2012	22.2	89.5	Negative		No	NA	NA	NA	NA	NA	NA		Negative	No		NA	NA	Untest other virus
Male	1.9	Better	Yes	39 to 40	No	No	No	NA	Yes	No	Yes	Yes	No	No	No	No	Yes	04-21-2012	11.8	72.5	Negative		No	NA	NA	NA	NA	NA	NA		Negative	No		NA	NA	Untest other virus
Female	1.3	Better	Yes	<39	No	No	Yes	No	Yes	No	No	No	No	No	No	No	Yes	04-22-2012	16.7	28.94	Negative		Yes	04-22-2012	NA	NA	NA	NA	Negative		Negative	No		NA	Negative	Untest other virus
Male	3.2	Better	Yes	39 to 40	No	No	No	NA	Yes	No	Yes	Yes	No	No	No	No	Yes	04-24-2012	13.5	84.7	Negative		No	NA	NA	NA	NA	NA	NA		Negative	No		NA	NA	Untest other virus
Male	64.7	Better	Yes	<39	Yes	No	Yes	No	Yes	No	No	No	No	No	No	No	Yes	04-24-2012	10.5	82.4	Negative		Yes	04-24-2012	0.5	180	0.52	113	Negative		Negative	No		NA	Negative	Untest other virus
Female	62.9	Better	Yes	<39	Yes	No	No	NA	Yes	No	No	No	No	No	Yes	No	Yes	04-22-2012	9.8	60.7	Negative		Yes	04-25-2012	1.05	160	1.6	119	Negative		Negative	No		NA	Negative	Untest other virus
Female	0.7	Better	Yes	39 to 40	Unknown	No	Yes	No	Yes	Yes	Yes	Yes	No	No	No	No	Yes	04-26-2012	82	26.7	Negative		No	NA	NA	NA	NA	NA	NA		Negative	No		NA	NA	Untest other virus
Female	0	Better	Yes	<39	Unknown	Yes	No	NA	Yes	Yes	No	No	No	No	No	No	Yes	04-15-2012	5.8	15.64	Negative		No	NA	NA	NA	NA	NA	NA		Negative	No		NA	NA	Untest other virus
Male	5	Better	Yes	39 to 40	Yes	No	Yes	No	Yes	No	No	No	No	No	No	No	Yes	04-29-2012	5.7	68	Negative		Yes	2012-01-05	0.08	62	2.84	127	Negative		Negative	No		NA	Negative	Untest other virus
Male	4	Better	Yes	39 to 40	No	No	Yes	No	Yes	No	Yes	Yes	No	No	No	No	Yes	04-29-2012	7.2	67.5	Negative		Yes	04-30-2012	NA	NA	NA	NA	Negative		Negative	No		NA	Negative	Untest other virus
Male	0.4	Better	Yes	39 to 40	Unknown	No	Yes	No	Yes	Yes	Yes	No	No	No	No	No	Yes	04-29-2012	18.3	78.7	Negative		Yes	04-29-2012	0.34	91	3.22	125	Negative		Negative	No		NA	Negative	Untest other virus
Male	10.3	Better	Yes	<39	Yes	No	Yes	No	Yes	No	No	No	No	No	No	No	Yes	2012-01-05	16.5	81.3	Negative		Yes	2012-01-05	0.2	51	3.5	122	Negative		Negative	No		NA	Negative	Untest other virus
Male	6.5	Better	Yes	<39	Yes	No	Yes	No	Yes	No	No	No	No	No	No	No	Yes	2012-01-05	13.8	93.2	Negative		Yes	2012-06-05	0.23	8	3.06	125	Negative		Negative	No		NA	Negative	Untest other virus
Male	14.2	Better	Yes	<39	Yes	No	Yes	No	Yes	No	No	No	No	No	No	No	Yes	2012-02-05	9.5	NA	Negative		No	NA	NA	NA	NA	NA	NA		Negative	No		NA	NA	Untest other virus
Male	8	Better	Yes	39 to 40	Yes	No	Yes	No	Yes	No	No	No	No	No	No	No	Yes	2012-03-05	7.3	73.61	Negative		Yes	2012-05-05	NA	2	NA	NA	Negative		Negative	No		NA	Negative	Untest other virus
Male	12	Better	Yes	<39	Yes	No	Yes	No	Yes	No	No	No	No	No	No	No	Yes	2012-04-05	9.1	88.8	Negative		Yes	2012-06-05	0.39	1	4.29	129	Negative		Negative	No		NA	Negative	Untest other virus
Female	0.7	Better	Yes	39 to 40	Unknown	No	No	NA	Yes	Yes	Yes	Yes	No	No	No	No	Yes	2012-03-05	6.2	39.1	Negative		Yes		NA	NA	NA	NA	NA		Negative	No		NA	Negative	Untest other virus
Male	7.1	Better	Yes	39 to 40	Yes	No	Yes	No	Yes	No	No	No	No	No	No	No	Yes	2012-04-05	3.4	45.5	Negative		Yes	2012-06-05	NA	2	NA	NA	NA		Negative	No		NA	Negative	Untest other virus
Female	4.2	Better	Yes	<39	Yes	No	Yes	No	Yes	No	No	No	No	No	No	No	Yes	2012-07-05	12	NA	Negative		Yes	2012-07-05	0.25	8	NA	NA	Negative		Negative	No		NA	Untest	Untest other virus
Male	5.1	Better	Yes	39 to 40	No	No	Yes	No	Yes	No	Yes	Yes	No	No	No	No	Yes	2012-08-05	16.3	90.8	Negative		Yes		NA	NA	NA	NA	Negative		Negative	No		NA	Negative	Untest other virus
Female	6.9	Better	Yes	<39	Yes	No	Yes	No	Yes	No	No	No	No	No	No	No	Yes	05-16-2012	9.1	74.1	Negative		Yes	05-16-2012	0.18	8	3.12	126	Negative		Negative	No		NA	Negative	Untest other virus
Male	11.4	Better	Yes	39 to 40	No	No	No	NA	Yes	Yes	Yes	Yes	No	No	No	No	Yes	05-16-2012	10	NA	Negative		Yes		NA	NA	NA	NA	Negative		Negative	No		NA	Negative	Untest other virus
Male	6.5	Better	Yes	<39	Yes	No	No	NA	Yes	No	No	No	No	No	No	No	Yes	05-17-2012	5.1	41.4	Negative		Yes	05-17-2012	NA	22	NA	NA	Negative		Negative	No		NA	Negative	Untest other virus
Female	6	Better	Yes	39 to 40	Yes	No	Yes	No	Yes	No	No	No	No	No	No	No	Yes	05-15-2012	5	68.1	Negative		Yes		NA	NA	NA	NA	Negative		Negative	No		NA	Negative	Untest other virus
Male	3.2	Better	Yes	39 to 40	Yes	No	Yes	No	Yes	No	No	No	No	No	No	No	Yes	05-15-2012	9.8	61.9	Negative		Yes		NA	NA	NA	NA	Negative		Negative	No		NA	Negative	Untest other virus
Male	3.9	Better	Yes	39 to 40	No	No	No	NA	Yes	No	Yes	Yes	No	No	No	No	Yes	05-17-2012	6.5	42	Negative		No	NA	NA	NA	NA	NA	NA		Negative	No		NA	NA	Untest other virus
Male	4.6	Better	Yes	39 to 40	No	No	No	NA	Yes	No	Yes	Yes	No	No	No	No	Yes	05-17-2012	5.1	75.4	Negative		Yes	05-19-2012	0.15	2	3.72	125	Negative		Negative	No		NA	Negative	Untest other virus
Male	1	Better	Yes	39 to 40	Unknown	No	No	NA	Yes	No	Yes	Yes	No	No	No	No	Yes	05-18-2012	10.1	71.5	Negative		Yes		NA	NA	NA	NA	Negative		Negative	No		NA	Negative	Untest other virus
Male	7.3	Better	Yes	39 to 40	Yes	No	Yes	No	Yes	No	No	No	No	No	No	No	Yes	05-18-2012	12.4	88.1	Negative		Yes	05-18-2012	0.14	40	5	131	Negative		Negative	No		NA	Negative	Untest other virus
Male	5	Better	Yes	39 to 40	Yes	No	Yes	No	Yes	No	No	No	No	No	No	No	Yes	05-18-2012	14	84	Negative		Yes	05-20-2012	0.1	5	3.5	118	Negative		Negative	No		NA	Negative	Untest other virus
Female	3.8	Better	Yes	39 to 40	Yes	No	Yes	No	Yes	No	Yes	Yes	No	No	No	No	Yes	05-20-2012	5.5	NA	Negative		No	NA	NA	NA	NA	NA	NA		Negative	No		NA	NA	Untest other virus
Male	7.2	Better	Yes	39 to 40	Yes	No	Yes	No	Yes	No	No	No	No	No	No	No	Yes	05-23-2012	15	NA	Negative		Yes		NA	NA	NA	NA	Negative		Negative	No		NA	Negative	Untest other virus
Male	8.1	Better	Yes	39 to 40	Yes	No	Yes	No	Yes	No	No	No	No	No	No	No	Yes	05-27-2012	5.1	NA	Negative		Yes	05-27-2012	0.6	6	3.84	125	Negative		Negative	No		NA	Negative	Untest other virus
Male	5.8	Better	Yes	39 to 40	Yes	No	Yes	No	Yes	No	No	No	No	No	No	No	Yes	05-28-2012	10.7	NA	Negative		Yes		NA	NA	NA	NA	Negative		Negative	No		NA	Negative	Untest other virus
Female	1.6	Better	Yes	<39	No	No	No	NA	Yes	No	Yes	Yes	No	No	No	No	Yes	05-27-2012	10.4	58.9	Negative		Yes	05-29-2012	0.35	5	3.89	130	Negative		Negative	No		NA	Negative	Untest other virus
Female	5.1	Better	Yes	39 to 40	Yes	No	Yes	No	Yes	No	No	No	No	No	No	No	Yes	05-28-2012	22.9	81.74	Negative		Yes	05-29-2012	0.59	22	3.91	128	Negative		Negative	No		NA	Negative	Untest other virus
Male	1.6	Better	Yes	<39	No	No	No	NA	Yes	No	Yes	Yes	No	No	No	No	Yes	05-28-2012	10.3	31	Negative		Yes		NA	NA	NA	NA	Negative		Negative	No		NA	Negative	Untest other virus
Male	8.2	Better	Yes	39 to 40	Yes	No	Yes	No	Yes	No	No	No	No	No	No	No	Yes	05-29-2012	12.3	91	Negative		Yes	05-30-2012	0.49	5	NA	NA	Negative		Negative	No		NA	Negative	Untest other virus
Male	6	Better	Yes	<39	Yes	No	Yes	No	Yes	No	No	No	No	No	No	No	Yes	2012-01-06	7.7	45.4	Negative		Yes	2012-01-06	0.15	14	2.77	125	Negative		Negative	No		NA	Negative	Untest other virus
Male	10.5	Better	Yes	<39	Yes	No	Yes	No	Yes	No	No	No	No	No	No	No	Yes	2012-07-06	10.3	75.3	Negative		Yes	2012-07-06	0.16	7	3.26	128	Negative		Negative	No		NA	Negative	Untest other virus
Female	2.1	Better	Yes	39 to 40	No	No	No	NA	Yes	No	Yes	Yes	No	No	No	No	Yes	2012-03-06	13.8	85.9	Negative		Yes		NA	NA	NA	NA	NA		Negative	No		NA	Negative	Untest other virus
Male	6.2	Better	Yes	<39	No	No	Yes	No	Yes	No	No	No	No	No	No	No	Yes	2012-04-06	8	86.9	Negative		Yes	2012-04-06	NA	220	NA	NA	Negative		Negative	No		NA	Negative	Untest other virus
Male	1.6	Better	Yes	<39	No	Yes	Yes	No	Yes	Yes	No	No	No	No	No	No	Yes	2012-04-06	6.7	41.6	Negative		Yes	2012-04-06	0.08	2	3.38	119	Negative		Negative	No		NA	Negative	Untest other virus
Male	4.1	Better	Yes	39 to 40	Yes	No	Yes	No	Yes	No	No	No	No	No	No	No	Yes	2012-05-06	7.3	73.61	Negative		Yes	2012-05-06	0.58	372	2.92	118	Negative		Negative	No		NA	Negative	Untest other virus
Male	7	Better	Yes	39 to 40	Yes	No	No	NA	Yes	No	No	No	No	No	No	No	Yes		NA	NA	Untest		No	NA	NA	NA	NA	NA	NA		Negative	No		NA	Negative	Untest other virus
Male	63.1	Better	Yes	<39	Yes	No	No	NA	Yes	Yes	Yes	No	No	No	No	No	Yes	2012-02-06	14.7	NA	Negative		Yes		NA	NA	NA	NA	Negative		Negative	No		NA	Negative	Untest other virus
Male	23.7	Better	Yes	<39	Yes	No	No	NA	Yes	No	No	Yes	Yes	No	Yes	No	Yes	2012-03-06	10.2	38	Negative		Yes	2012-06-06	0.68	15	2.17	123	Negative		Negative	No		NA	Negative	Untest other virus
Male	9.1	Better	Yes	>40	Yes	No	No	NA	Yes	No	Yes	Yes	No	No	No	No	Yes	2012-06-06	6.1	42.5	Negative		Yes		NA	NA	NA	NA	Negative		Negative	No		NA	Negative	Untest other virus
Female	7.9	Better	Yes	<39	Yes	No	No	NA	Yes	No	No	No	No	No	No	No	Yes	2012-06-06	7.3	83.9	Negative		Yes		NA	NA	NA	NA	Negative		Negative	No		NA	Negative	Untest other virus
Female	2.2	Better	Yes	>40	Yes	No	No	NA	Yes	Yes	Yes	No	No	No	No	No	Yes	2012-06-06	16.7	NA	Negative		Yes		NA	NA	NA	NA	Negative		Negative	No		NA	Negative	Untest other virus
Male	0.8	Better	Yes	<39	No	No	No	NA	Yes	No	Yes	Yes	No	No	No	No	Yes	2012-06-06	20.6	46.3	Negative		Yes	2012-06-06	0.16	5	3.88	128	Negative		Negative	No		NA	Negative	Untest other virus
Female	1.7	Better	Yes	39 to 40	No	No	No	NA	Yes	No	Yes	Yes	No	No	No	No	Yes	2012-09-06	7.9	64.24	Negative		Yes	2012-09-06	0.34	5	3.51	111	Negative		Negative	No		NA	Negative	Untest other virus
Male	8.1	Better	Yes	<39	No	No	No	NA	Yes	Yes	Yes	No	No	No	No	No	Yes	2012-10-06	6.3	91.8	Negative		Yes	2012-10-06	0.14	6	NA	NA	Negative		Negative	No		NA	Negative	Untest other virus
Female	0.9	Better	Yes	<39	Unknown	No	No	NA	Yes	No	Yes	Yes	No	No	No	No	Yes	2012-10-06	7.3	73.6	Negative		Yes		NA	NA	NA	NA	Negative		Negative	No		NA	Negative	Untest other virus
Male	10.8	Better	Yes	39 to 40	Yes	No	Yes	No	Yes	No	No	No	No	No	No	No	Yes	2012-12-06	16	92.21	Negative		Yes	2012-12-06	0.75	14	3.17	127	Negative		Negative	No		NA	Negative	Untest other virus
Male	3.9	Better	Yes	39 to 40	Yes	No	Yes	No	Yes	No	No	No	No	No	No	No	Yes	06-13-2012	13.5	NA	Negative		Yes	06-13-2012	0.16	76	1	147	Negative		Negative	No		NA	Negative	Untest other virus
Male	1.4	Better	Yes	39 to 40	Unknown	No	No	NA	Yes	No	Yes	Yes	No	No	No	No	Yes	2012-01-06	12.3	70.2	Negative		Yes		NA	NA	NA	NA	Negative		Negative	No		NA	Negative	Untest other virus
Male	0.9	Death	Yes	39 to 40	Unknown	No	No	NA	Yes	Yes	Yes	Yes	No	No	No	No	Yes	06-15-2012	17.9	NA	Negative		Yes	06-15-2012	0.66	NA	NA	116	Negative		Negative	No		NA	Negative	Untest other virus
Female	12	Better	Yes	39 to 40	Yes	No	Yes	No	Yes	Yes	Yes	No	No	No	No	No	Yes	06-25-2012	11.3	73.5	Negative		Yes	06-25-2012	NA	73	NA	NA	Negative		Negative	No		NA	Negative	Untest other virus
Male	2.1	Better	Yes	>40	No	No	No	NA	Yes	No	Yes	Yes	No	No	No	No	Yes	06-25-2012	10.5	NA	Negative		Yes	06-25-2012	NA	NA	NA	NA	Negative		Negative	No		NA	Negative	Untest other virus
Male	2.4	Better	Yes	<39	No	No	No	NA	Yes	No	Yes	Yes	No	No	No	No	Yes	06-18-2012	9.6	73	Negative		Yes	06-18-2012	NA	NA	NA	NA	Negative		Negative	No		NA	Negative	Untest other virus
Male	3.4	Better	Yes	39 to 40	No	No	No	NA	Yes	Yes	Yes	Yes	No	No	No	No	Yes	06-21-2012	3.7	42.5	Negative		Yes	06-21-2012	0.08	10	3.49	134	Negative		Negative	No		NA	Negative	Untest other virus
Male	8.2	Better	Yes	<39	Yes	No	Yes	No	Yes	No	No	No	No	No	No	No	Yes	06-21-2012	11.1	69.7	Negative		Yes	06-21-2012	NA	NA	NA	NA	Negative		Negative	No		NA	Negative	Untest other virus
Male	3.3	Better	Yes	<39	No	Yes	Yes	No	Yes	No	Yes	Yes	Yes	No	Yes	No	Yes	06-22-2012	14.4	36.4	Negative		Yes		NA	NA	NA	NA	Negative		Negative	No		NA	Negative	Untest other virus
Male	0.3	Better	Yes	<39	Unknown	No	No	NA	Yes	No	Yes	Yes	No	No	No	No	Yes	06-26-2012	NA	NA	Untest		Yes	06-26-2012	NA	NA	NA	NA	NA		Negative	No		NA	Negative	Untest other virus
Male	1.5	Better	Yes	39 to 40	Unknown	No	Yes	No	Yes	No	Yes	Yes	No	No	No	No	Yes	06-29-2012	7.4	25	Negative		Yes	06-29-2012	NA	16	NA	NA	NA		Negative	No		NA	Negative	Untest other virus
Female	5.4	Better	Yes	39 to 40	Yes	No	Yes	No	Yes	No	No	No	No	No	No	No	Yes	06-29-2012	9.3	73.4	Negative		Yes	06-29-2012	NA	NA	NA	NA	NA		Negative	No		NA	Negative	Untest other virus
Male	10.9	Better	Yes	<39	Yes	No	No	NA	Yes	No	No	No	No	No	No	No	Yes	2012-01-07	7.1	NA	Negative		Yes	2012-01-07	0.51	151	NA	NA	NA		Negative	No		NA	Negative	Untest other virus
Female	2	Better	Yes	<39	No	No	No	NA	Yes	No	Yes	Yes	No	No	No	No	Yes	2012-04-07	11.2	71.7	Negative		Yes		NA	NA	NA	NA	Negative		Negative	No		NA	Negative	Untest other virus
Male	2.2	Better	Yes	39 to 40	No	No	No	NA	Yes	No	Yes	Yes	No	No	No	No	Yes	2012-06-07	9	82.5	Negative		Yes	2012-08-07	0.06	25	4.37	128	Negative		Negative	No		NA	Negative	Untest other virus
Male	2.5	Better	Yes	<39	No	No	Yes	No	Yes	No	Yes	Yes	No	No	No	No	Yes	2012-09-07	6.1	35.9	Negative		Yes		NA	NA	NA	NA	NA		Negative	No		NA	Negative	Untest other virus
Female	2.1	Better	Yes	<39	No	No	No	NA	Yes	No	Yes	Yes	No	No	No	No	Yes	2012-09-07	9.8	63.8	Negative		Yes	2012-09-07	0.03	2	4.11	126	Negative		Negative	No		NA	Negative	Untest other virus
Male	1	Better	Yes	39 to 40	Unknown	No	Yes	No	Yes	Yes	Yes	Yes	No	No	No	No	Yes	2012-10-07	13.2	74.2	Negative		Yes	2012-10-07	0.05	1	3.14	100	Negative		Negative	No		NA	Negative	Untest other virus
Female	3.1	Better	Yes	39 to 40	Yes	No	No	NA	Yes	No	No	No	No	No	No	No	Yes	07-16-2012	15.5	NA	Negative		Yes	07-16-2012	NA	NA	NA	NA	Negative		Negative	No		NA	Negative	Untest other virus
Female	8	Better	Yes	39 to 40	Yes	No	Yes	No	Yes	No	No	No	No	No	No	No	Yes	07-17-2012	13.4	82.1	Negative		Yes	07-17-2012	NA	NA	NA	NA	Negative		Negative	No		NA	Negative	Untest other virus
Female	0.6	Better	Yes	39 to 40	Unknown	No	No	NA	Yes	Yes	Yes	No	No	No	No	No	Yes	07-19-2012	8.6	71.9	Negative		Yes	07-19-2012	0.02	5	2.78	129	Negative		Negative	No		NA	Negative	Untest other virus
Female	0.6	Better	Yes	39 to 40	Unknown	No	No	NA	Yes	Yes	Yes	No	No	No	No	No	Yes	07-20-2012	15.7	55.4	Negative		Yes	07-20-2012	NA	NA	NA	NA	Negative		Negative	No		NA	Negative	Untest other virus
Female	15.6	Better	Yes	<39	Yes	No	Yes	No	Yes	No	No	No	No	No	No	No	Yes		NA	NA	Negative		Yes		NA	NA	NA	NA	Negative		Negative	No		NA	Negative	Untest other virus
Male	7.9	Better	Yes	39 to 40	Yes	No	Yes	No	Yes	No	Yes	Yes	No	No	No	No	Yes	07-25-2012	18.2	88.9	Negative		Yes	07-25-2012	NA	NA	NA	NA	Negative		Negative	No		NA	Negative	Untest other virus
Male	9.3	Better	Yes	39 to 40	Yes	No	Yes	No	Yes	No	No	No	No	No	No	No	Yes	07-24-2012	10.1	81.9	Negative		Yes	07-24-2012	NA	30	NA	NA	Negative		Negative	No		NA	Negative	Untest other virus
Female	3.2	Better	Yes	39 to 40	No	No	Yes	No	Yes	Yes	Yes	Yes	No	No	No	No	Yes	07-29-2012	4.2	66.2	Negative		Yes	07-29-2012	0.02	24	NA	NA	Negative		Negative	No		NA	Negative	Untest other virus
Male	1.4	Better	Yes	39 to 40	No	No	Yes	No	Yes	No	Yes	Yes	No	No	No	No	Yes	07-29-2012	9	69.5	Negative		Yes	07-29-2012	NA	NA	NA	NA	Negative		Negative	No		NA	Negative	Untest other virus
Female	3	Better	Yes	39 to 40	No	No	No	NA	Yes	Yes	Yes	Yes	No	No	No	No	Yes	07-29-2012	10.7	40.9	Negative		Yes	07-29-2012	0.01	1	5.77	125	Negative		Negative	No		NA	Negative	Untest other virus
Male	3	Better	Yes	39 to 40	Yes	No	No	NA	Yes	No	No	No	No	No	No	No	Yes		NA	NA	Negative		Yes		NA	NA	NA	NA	Negative		Negative	No		NA	Negative	Untest other virus
Female	2.9	Better	Yes	39 to 40	Yes	No	Yes	No	Yes	No	No	No	No	No	No	No	Yes		NA	NA	Negative		Yes		NA	NA	NA	NA	Negative		Negative	No		NA	Negative	Untest other virus
Male	0.9	Better	Yes	39 to 40	Unknown	Yes	No	NA	Yes	No	Yes	No	No	No	No	No	Yes	2012-08-08	8.9	89.6	Negative		Yes		NA	NA	NA	NA	Negative		Negative	No		NA	Negative	Untest other virus
Male	8	Better	Yes	39 to 40	Yes	No	Yes	No	Yes	No	No	No	No	No	No	No	Yes	2012-09-08	12.5	86	Negative		Yes	2012-09-08	NA	55	NA	NA	Negative		Negative	No		NA	Negative	Untest other virus
Female	0.6	Death	Yes	<39	Unknown	No	No	NA	Yes	Yes	No	No	No	No	No	No	Yes	2012-08-08	4.4	30.7	Negative		Yes		NA	NA	NA	NA	Negative		Negative	No		NA	Negative	Untest other virus
Male	59.8	Better	Yes	39 to 40	Yes	No	No	NA	Yes	No	Yes	No	No	No	Yes	No	Yes	2012-03-08	9.5	56.34	Negative		Yes	2012-03-08	NA	7	2.12	122	Negative		Negative	No		NA	Negative	Untest other virus
Male	1.5	Better	Yes	39 to 40	Unknown	No	Yes	No	Yes	No	Yes	Yes	No	No	No	No	Yes	08-15-2012	10.6	49.14	Negative		Yes	2012-03-08	0.03	NA	NA	NA	Negative		Negative	No		NA	Negative	Untest other virus
Male	6.1	Better	Yes	39 to 40	Yes	No	Yes	No	Yes	No	No	No	No	No	No	No	Yes	08-16-2012	6.3	73.6	Negative		Yes		NA	NA	NA	NA	Negative		Negative	No		NA	Negative	Untest other virus
Male	1.2	Better	Yes	39 to 40	Unknown	Yes	No	NA	Yes	No	Yes	Yes	No	No	No	No	Yes	08-16-2012	3.7	51.9	Negative		Yes		NA	NA	NA	NA	Negative		Negative	No		NA	Negative	Untest other virus
Male	2.9	Better	Yes	39 to 40	Yes	No	Yes	No	Yes	Yes	Yes	No	No	No	No	No	Yes	08-16-2012	11.1	85.8	Negative		Yes	08-16-2012	0.01	3	4.09	132	Negative		Negative	No		NA	Negative	Untest other virus
Male	0.6	Better	Yes	<39	No	No	No	NA	Yes	No	Yes	Yes	No	No	No	No	Yes	08-16-2012	2.7	NA	Negative		Yes		NA	NA	NA	NA	Negative		Negative	No		NA	Negative	Untest other virus
Male	62.8	Better	Yes	39 to 40	Yes	No	No	NA	Yes	No	No	No	No	No	No	No	Yes	08-19-2012	NA	NA	Negative		Yes	08-20-2012	NA	346	NA	NA	Negative		Negative	No		NA	Negative	Untest other virus
Male	6.3	Better	Yes	39 to 40	No	No	No	NA	Yes	Yes	Yes	No	No	No	No	No	Yes	08-22-2012	11.4	26.7	Negative		Yes	08-23-2012	0.64	26	2.38	120	Negative		Negative	No		NA	Negative	Untest other virus
Male	0.3	Better	Yes	<39	Unknown	No	Yes	No	Yes	Yes	No	No	No	No	No	No	Yes	08-23-2012	9.1	53.1	Negative		Yes		NA	NA	NA	NA	Negative		Negative	No		NA	Negative	Untest other virus
Male	6.1	Better	Yes	39 to 40	No	No	Yes	NA	Yes	No	Yes	Yes	No	No	No	No	Yes	08-26-2012	16.5	82.6	Negative		Yes		NA	NA	NA	NA	Negative		Negative	No		NA	Negative	Untest other virus
Female	0.1	Better	Yes	<39	Unknown	No	No	NA	Yes	No	No	Yes	No	No	No	No	Yes	08-28-2012	8.8	40.4	Negative		Yes	08-28-2012	0.65	24	1.62	121	Negative		Negative	No		NA	Negative	Untest other virus
Male	6.7	Better	Yes	<39	No	No	Yes	No	Yes	No	Yes	Yes	No	No	No	No	Yes	08-28-2012	10.8	NA	Negative		Yes		NA	NA	NA	NA	Negative		Negative	No		NA	Negative	Untest other virus
Female	1.5	Better	Yes	<39	Unknown	No	No	NA	Yes	No	Yes	Yes	No	No	No	No	Yes	08-30-2012	10.6	36	Negative		Yes		NA	NA	NA	NA	Negative		Negative	No		NA	Negative	Untest other virus
Male	6.7	Better	Yes	<39	No	No	Yes	No	Yes	No	Yes	Yes	No	No	No	No	Yes	2012-07-09	15.6	86.1	Negative		Yes	2012-07-09	NA	NA	NA	NA	Negative		Negative	No		NA	Negative	Untest other virus
Male	0.6	Better	Yes	39 to 40	Unknown	No	Yes	No	Yes	Yes	Yes	No	No	No	No	No	Yes	2012-06-09	11.5	48.5	Negative		Yes	2012-06-09	NA	NA	NA	NA	Negative		Negative	No		NA	Negative	Untest other virus
Male	2.1	Better	Yes	39 to 40	No	No	No	NA	Yes	No	Yes	Yes	No	No	No	No	Yes	2012-07-09	16	NA	Negative		Yes	2012-07-09	NA	NA	NA	NA	Negative		Negative	No		NA	Negative	Untest other virus
Male	1.3	Better	Yes	39 to 40	Unknown	No	No	NA	Yes	Yes	Yes	Yes	No	No	No	No	Yes	2012-08-09	14.5	86.8	Negative		Yes	2012-08-09	NA	NA	NA	NA	Negative		Negative	No		NA	Negative	Untest other virus
Male	7.7	Better	Yes	39 to 40	No	No	No	NA	Yes	No	No	No	No	No	No	No	Yes	2012-12-09	17.4	76.7	Negative		Yes	09-13-2012	0.11	NA	NA	NA	Negative		Negative	No		NA	Negative	Untest other virus
Male	3	Better	Yes	39 to 40	No	No	Yes	No	Yes	No	No	No	No	No	No	No	Yes	09-17-2012	5	NA	Negative		Yes	09-17-2012	NA	NA	NA	NA	Negative		Negative	No		NA	Negative	Untest other virus
Female	0.7	Better	Yes	<39	Unknown	No	No	NA	Yes	Yes	Yes	Yes	No	No	No	No	Yes	09-17-2012	7.5	NA	Negative		Yes	09-17-2012	NA	NA	NA	NA	Negative		Negative	No		NA	Negative	Untest other virus
Male	1.3	Better	Yes	<39	Unknown	No	No	NA	Yes	No	Yes	Yes	No	No	No	No	Yes	09-17-2012	8.7	NA	Negative		Yes	09-17-2012	NA	NA	NA	NA	Negative		Negative	No		NA	Negative	Untest other virus
Male	13.4	Better	Yes	39 to 40	Yes	No	Yes	No	Yes	Yes	Yes	No	No	No	No	No	Yes	09-18-2012	5.5	62.1	Negative		Yes	09-18-2012	NA	NA	NA	NA	Negative		Negative	No		NA	Negative	Untest other virus
Male	2.7	Better	Yes	39 to 40	Yes	No	No	NA	Yes	No	Yes	Yes	No	No	No	No	Yes	09-22-2012	24.9	80.6	Negative		Yes	09-22-2012	NA	NA	NA	NA	Negative		Negative	No		NA	Negative	Untest other virus
Male	3.4	Better	Yes	39 to 40	Yes	No	Yes	No	Yes	No	Yes	Yes	No	No	No	No	Yes	09-25-2012	36.4	65.7	Negative		Yes	09-25-2012	0.54	86	4.97	121	Negative		Positive	No		NA	Positive	JE
Female	38.8	Better	Yes	<39	Yes	No	No	NA	Yes	No	No	No	No	No	Yes	No	Yes	09-21-2012	5.4	58.3	Negative		Yes	09-21-2012	0.69	16	1.23	116	Negative		Negative	No		NA	Negative	Untest other virus
Female	45.6	Cure	Yes	<39	Yes	No	Yes	No	No	No	No	No	No	No	Yes	No	Yes	04-28-2007	7.4	75.4	Untest		Yes	04-29-2007	4	80	1.74	115	Untest		Negative	No		NA	Untest	Negative
Male	0.6	Cure	Yes	<39	Unknown	No	Yes	No	No	No	No	Yes	No	No	No	No	Yes	2007-10-05	14.54	70.1	Untest		Yes	2007-10-05	0.2	2	4.33	122	Untest		Negative	No		NA	Untest	Negative
Male	10.6	Death	Yes	<39	Yes	No	Yes	No	Yes	Yes	Yes	No	No	No	Yes	No	Yes	2007-10-05	25.17	93	Untest		No	NA	NA	NA	NA	NA	NA		Untest	No		NA	NA	Untest other virus
Female	70	Better	Yes	<39	Yes	No	Yes	No	Yes	Yes	No	No	No	No	No	No	Yes	2007-11-05	15.11	94.1	Negative		Yes	2007-12-05	0.15	2	3.71	116	Negative		Negative	No		NA	Negative	Negative
Male	50.7	Better	No	NA	Yes	No	No	NA	No	No	No	No	Yes	Yes	Yes	No	Yes	05-15-2007	16.35	83.7	Untest		Yes	05-17-2007	3	300	0.07	108	Untest		Negative	No		NA	Negative	Negative
Female	52.2	Better	Yes	<39	Yes	No	No	NA	Yes	Yes	No	No	Yes	No	Yes	No	Yes	05-17-2007	1	83.9	Untest		Yes	05-17-2007	1.6	10	4.42	120	Untest		Negative	No		NA	Negative	Negative
Female	14.3	Cure	No	NA	No	No	No	NA	No	No	No	No	No	No	No	No	Yes	05-17-2007	10.36	80.7	Untest		No	NA	NA	NA	NA	NA	NA		Negative	No		NA	NA	CMV
Female	0.1	Cure	Yes	39 to 40	No	No	No	NA	Yes	No	No	No	No	No	No	No	Yes	05-14-2007	6	42.5	Untest		Yes	05-14-2007	5.9	0	3.74	114	Negative		Negative	No		NA	Negative	Negative
Female	48	Better	Yes	<39	No	No	No	NA	Yes	No	No	No	No	No	No	No	Yes	05-19-2007	8.9	70.6	Untest		Yes	05-19-2007	0.42	15	4.86	119	Untest		Negative	No		NA	Negative	Mumps
Male	2.4	Better	No	NA	Unknown	No	Yes	No	No	No	No	No	Yes	No	Yes	No	Yes	05-19-2007	5.81	51	Untest		Yes	05-20-2007	0.4	2	4.96	116	Untest		Negative	No		NA	Untest	Negative
Male	0.5	Better	Yes	39 to 40	Unknown	Yes	No	NA	No	No	No	No	Yes	No	Yes	No	Yes	05-22-2007	10.02	75.5	Untest		Yes	05-23-2007	0.15	70	5.08	113	Untest		Negative	No		NA	Untest	Negative
Female	2	Death	Yes	<39	Unknown	No	Yes	No	Yes	Yes	No	Yes	No	No	No	No	Yes	05-29-2007	20.16	61.8	Untest		No	NA	NA	NA	NA	NA	NA		Negative	No		NA	Negative	Negative
Male	11	Cure	No	NA	No	No	Yes	No	No	No	No	No	No	No	No	No	Yes	05-29-2007	7.06	78.2	Untest		Yes	05-30-2007	0.27	2	3.99	120	Negative		Negative	No		NA	Negative	CMV
Male	0.7	Cure	No	NA	Unknown	No	No	NA	No	No	No	No	No	No	No	No	Yes	05-29-2007	20.95	39.6	Untest		Yes	05-30-2007	0.27	5	4.37	121	Negative		Negative	No		NA	Negative	Negative
Male	11	Better	No	NA	No	No	No	NA	No	No	No	No	No	No	No	No	Yes	05-31-2007	3.84	67.5	Untest		Yes	2007-05-06	0.26	3	5.3	123	Negative		Negative	No		NA	Negative	Negative
Female	12.6	Cure	Yes	<39	Yes	No	No	NA	No	No	No	No	No	No	No	No	Yes	2007-01-06	10.5	67.6	Untest		No	NA	NA	NA	NA	NA	NA		Negative	No		NA	NA	enterovirus
Female	1	Better	Yes	<39	Unknown	No	No	NA	No	No	No	Yes	No	No	No	No	Yes	2007-05-06	4.51	53.9	Untest		Yes	2007-05-06	0.23	0	4.12	123	Negative		Negative	No		NA	Negative	Negative
Female	0.3	Better	Yes	<39	Unknown	Yes	Yes	Yes	No	No	No	Yes	No	No	No	No	Yes	2007-05-06	7.36	36.8	Untest		No	NA	NA	NA	NA	NA	NA		Negative	No		NA	NA	Negative
Male	3	Better	Yes	<39	Yes	No	No	NA	Yes	No	No	No	No	No	No	No	Yes	2007-04-06	25.44	86.4	Untest		Yes	2007-07-06	2	9	4.16	122	Untest		Untest	No		NA	Negative	Untest other virus
Male	2	Better	Yes	<39	Unknown	No	Yes	No	Yes	Yes	No	Yes	Yes	No	Yes	No	Yes	2007-07-06	13.05	89.2	Negative		Yes	2007-08-06	0.15	2	5.15	120	Negative		Negative	No		NA	Negative	Negative
Female	32.2	Not improve	Yes	<39	Yes	No	Yes	Yes	Yes	Yes	No	No	No	No	Yes	No	Yes	2007-11-06	11.14	85.8	Untest		Yes	2007-11-06	1	15	4.28	123	Negative		Negative	No		NA	Negative	Measles
Female	0.3	Better	No	NA	Unknown	Yes	Yes	Unknown	Yes	Yes	No	Yes	No	No	No	No	Yes	2007-08-06	17.02	59	Untest		Yes	06-13-2007	1.3	14	3.75	123	Untest		Negative	No		NA	Untest	Untest other virus
Female	1.3	Not improve	Yes	<39	Unknown	No	Yes	No	Yes	Yes	No	Yes	No	No	No	No	Yes	06-14-2007	22.04	88.9	Untest		Yes	06-14-2007	0.1	48	5.56	121	Negative		Positive	No		NA	Positive	JE
Male	8.9	Better	Yes	<39	No	No	No	NA	Yes	Yes	No	No	Yes	No	Yes	No	Yes	06-14-2007	18.73	87.9	Untest		Yes	06-16-2007	3	2	3.38	1171	Untest		Positive	No		NA	Positive	JE
Male	2.1	Better	Yes	39 to 40	Unknown	No	No	NA	No	No	No	No	Yes	No	No	No	Yes	06-15-2007	19.55	77	Untest		Yes	06-15-2007	2.7	36	5.81	125	Negative		Positive	No		NA	Positive	JE
Male	3	Not improve	Yes	>40	Unknown	No	No	NA	No	No	No	No	No	No	No	No	Yes	06-16-2007	41.76	83.6	Untest		Yes	06-17-2007	2.6	19	1.87	121	Untest		Positive	No		NA	Positive	JE
Male	4	Not improve	Yes	<39	Unknown	No	Yes	No	No	No	No	No	No	No	No	No	Yes	06-16-2007	19.19	91.1	Untest		Yes	06-16-2007	0.37	9	4.22	2	Negative		Positive	No		NA	Positive	JE
Female	0.2	Death	Yes	39 to 40	Unknown	No	Yes	No	No	Yes	No	No	No	No	No	No	Yes	06-16-2007	36.3	21.9	Untest		No	NA	NA	NA	NA	NA	NA		Untest	No		NA	NA	Untest other virus
Male	2.5	Better	Yes	39 to 40	Unknown	No	No	NA	No	Yes	No	Yes	Yes	No	Yes	No	Yes	06-17-2007	8.65	63.2	Untest		Yes	06-17-2007	2.2	6	5.03	122	Untest		Positive	No		NA	Positive	JE
Male	2.5	Better	Yes	39 to 40	Unknown	No	No	NA	Yes	No	No	Yes	Yes	No	Yes	No	Yes	06-18-2007	31.1	81.8	Untest		Yes	06-19-2007	0.4	8	3.46	1185	Untest		Positive	No		NA	Positive	JE
Male	1.9	Better	Yes	39 to 40	Unknown	No	Yes	No	Yes	Yes	No	Yes	No	No	No	No	Yes	06-19-2007	23.65	73.1	Untest		Yes	06-19-2007	0.3	5	4.19	116	Untest		Positive	No		NA	Positive	JE
Male	1.7	Better	Yes	<39	Unknown	No	Yes	No	Yes	No	No	No	No	No	No	No	Yes	06-19-2007	6.56	30.46	Untest		Yes	06-19-2007	1.9	180	2.67	121	Untest		Positive	No		NA	Positive	JE
Male	3.5	Cure	Yes	39 to 40	Unknown	No	Yes	No	Yes	Yes	No	No	No	No	No	No	Yes	06-19-2007	14.88	82.3	Untest		Yes	06-20-2007	0.35	12	3.78	120	Untest		Positive	No		NA	Positive	JE
Male	74	Better	Yes	<39	Yes	Yes	Yes	No	Yes	No	No	No	No	No	No	No	Yes	06-20-2007	14.82	87	Untest		Yes	06-21-2007	0.37	8	3.2	118	Untest		Negative	No		NA	Negative	Negative
Male	0.4	Better	Yes	39 to 40	Unknown	No	No	NA	No	No	No	No	No	No	No	Yes	Yes	06-20-2007	20.59	60.3	Untest		Yes	06-22-2007	0.55	18	6.82	127	Untest		Untest	No		NA	Negative	Untest other virus
Female	72	Better	Yes	39 to 40	Yes	No	Yes	Yes	Yes	Yes	No	Yes	No	No	No	No	Yes	06-22-2007	18.47	76.2	Untest		Yes	06-22-2007	0.3	8	3.9	118	Untest		Negative	No		NA	Negative	enterovirus
Male	10	Better	Yes	<39	No	No	No	NA	No	No	No	Yes	No	No	No	No	Yes	06-22-2007	8.51	76.8	Untest		Yes	06-22-2007	0.43	4	3.87	121	Untest		Negative	No		NA	Negative	enterovirus
Male	1.2	Better	Yes	<39	Unknown	No	No	NA	No	No	No	No	No	No	No	No	Yes	06-20-2007	9.59	37.5	Untest		Yes	06-23-2007	0.25	2	3.15	116	Untest		Untest	No		NA	Negative	Untest other virus
Male	3.4	Better	Yes	<39	Unknown	No	No	NA	No	No	No	Yes	No	No	No	No	Yes	06-23-2007	26.94	79.1	Untest		No	NA	NA	NA	NA	NA	NA		Untest	No		NA	NA	Untest other virus
Male	0.8	Better	Yes	<39	Unknown	No	Yes	No	No	No	No	No	No	No	No	No	Yes	06-22-2007	24.95	60.2	Untest		No	NA	NA	NA	NA	NA	NA		Negative	No		NA	Negative	Negative
Male	4	Better	Yes	39 to 40	Unknown	No	No	NA	No	No	No	Yes	No	No	No	No	Yes	06-23-2007	22.23	80.9	Untest		Yes	06-23-2007	0.2	2	4.34	122	Untest		Negative	No		NA	Untest	Negative
Male	1.9	Better	Yes	<39	Unknown	No	No	NA	Yes	Yes	No	No	No	No	No	No	Yes	06-23-2007	69.3	65.8	Untest		No	NA	NA	NA	NA	NA	NA		Negative	No		NA	Negative	Negative
Female	4.2	Better	Yes	39 to 40	Yes	No	No	NA	Yes	Yes	Yes	Yes	No	No	No	No	Yes	06-23-2007	36.93	75.8	Untest		Yes	06-24-2007	0.4	2	9.18	122	Untest		Positive	No		NA	Positive	JE
Male	68.3	Better	Yes	<39	Yes	No	No	NA	No	No	No	No	No	No	No	No	Yes	06-24-2007	8.57	85.2	Untest		Yes	06-24-2007	3.5	650	0.18	95	Untest		Negative	No		NA	Negative	Negative
Male	2	Better	Yes	<39	Unknown	No	No	NA	No	No	No	Yes	No	No	No	No	Yes	06-25-2007	17.98	85.4	Untest		Yes	06-25-2007	0.01	9	8.17	128	Untest		Positive	No		NA	Positive	JE
Male	5	Better	Yes	<39	Unknown	No	No	NA	No	No	No	Yes	Yes	No	Yes	No	Yes	06-24-2007	24.59	88.7	Untest		Yes	06-25-2007	0.28	7	3.04	121	Untest		Positive	No		NA	Positive	JE
Female	0.9	Better	Yes	39 to 40	Unknown	No	Yes	No	Yes	Yes	No	Yes	No	No	No	No	Yes	06-24-2007	34.28	82.9	Untest		Yes	06-25-2007	0.24	5	3.2	113	Untest		Negative	No		NA	Negative	enterovirus
Male	0.9	Better	Yes	<39	Unknown	No	No	NA	Yes	Yes	No	Yes	Yes	No	Yes	No	Yes	06-26-2007	13.8	57.5	Untest		Yes	06-26-2007	1	58	4.1	15	Untest		Positive	No		NA	Positive	JE
Female	2.9	Better	Yes	<39	Unknown	No	No	NA	No	No	No	No	No	No	No	No	Yes	06-24-2007	7.53	67.8	Untest		No	NA	NA	NA	NA	NA	NA		Negative	No		NA	NA	Untest other virus
Female	2.7	Better	Yes	<39	Unknown	No	No	NA	No	No	No	No	No	No	No	No	Yes	06-26-2007	16.35	87.6	Untest		No	NA	NA	NA	NA	NA	NA		Negative	No		NA	NA	enterovirus
Male	7.2	Better	Yes	39 to 40	Yes	No	Yes	No	No	No	No	No	No	No	No	No	Yes	06-25-2007	11.75	77.1	Untest		Yes	06-26-2007	0.01	12	4.58	122	Untest		Negative	No		NA	Negative	Untest other virus
Male	0.8	Better	Yes	<39	Unknown	No	No	NA	No	No	No	Yes	Yes	No	Yes	No	Yes	06-27-2007	16.09	68.5	Untest		Yes	06-27-2007	0.28	6	3.01	119	Untest		Negative	No		NA	Negative	Negative
Female	57.4	Better	No	NA	No	No	No	NA	Yes	Yes	No	No	No	No	No	No	Yes	06-26-2007	5.73	69.3	Untest		Yes	06-27-2007	0.3	0	2.78	126	Untest		Negative	No		NA	Negative	enterovirus
Male	3.1	Better	Yes	39 to 40	Unknown	No	No	NA	No	No	No	Yes	Yes	No	Yes	No	Yes	06-27-2007	24.1	83.4	Untest		Yes	06-28-2007	0.35	10	3.5	120	Untest		Negative	No		NA	Negative	Negative
Female	9.1	Better	Yes	<39	Yes	No	Yes	No	No	No	No	No	No	No	No	No	Yes	06-27-2007	4.47	70.7	Untest		Yes	06-29-2007	0.25	15	6.25	130	Untest		Negative	No		NA	Untest	enterovirus
Male	4	Better	Yes	<39	Unknown	No	Yes	No	No	No	No	Yes	No	No	No	No	Yes	06-27-2007	13.27	69.3	Untest		Yes	06-29-2007	1	20	3.48	123	Negative		Negative	No		NA	Negative	Negative
Male	0.9	Better	Yes	39 to 40	Unknown	No	Yes	No	No	No	No	Yes	No	No	No	No	Yes	06-28-2007	11.51	46.1	Untest		No	NA	NA	NA	NA	NA	NA		Negative	No		NA	NA	Negative
Male	1	Better	Yes	<39	Unknown	Yes	No	NA	No	No	No	Yes	No	No	No	No	Yes	06-29-2007	9.16	70.7	Untest		Yes	06-30-2007	0.46	1	3.54	121	Negative		Negative	No		NA	Negative	HSV
Female	0	Better	Yes	<39	Unknown	No	Yes	No	No	No	No	No	No	No	No	No	Yes	2007-01-07	30.52	63	Untest		No	NA	NA	NA	NA	NA	NA		Negative	No		NA	NA	Negative
Male	2.6	Better	Yes	<39	No	No	No	NA	No	No	No	No	No	No	No	No	Yes	2007-01-07	14.58	44.2	Untest		No	NA	NA	NA	NA	NA	NA		Untest	No		NA	NA	Untest other virus
Female	3	Better	Yes	<39	Unknown	No	Yes	No	No	No	No	Yes	No	No	No	No	Yes	2007-02-07	12.29	43.7	Untest		Yes	2007-03-07	0.33	10	6.19	131	Negative		Negative	No		NA	Negative	Negative
Male	1.7	Better	Yes	<39	Unknown	No	No	NA	No	No	No	Yes	No	No	No	No	Yes	2007-01-07	9.5	88	Untest		No	NA	NA	NA	NA	NA	NA		Negative	No		NA	NA	enterovirus
Male	2.5	Cure	Yes	<39	Unknown	No	No	NA	No	No	No	Yes	No	No	No	No	Yes	2007-03-07	18.28	85.6	Untest		Yes	2007-03-07	1	64	6.06	111	Negative		Positive	No		NA	Positive	JE
Male	1	Better	Yes	>40	Unknown	No	Yes	No	No	No	No	Yes	No	No	No	No	Yes	2007-03-07	16.55	63.1	Untest		Yes	2007-03-07	0.45	7	4.58	118	Negative		Negative	No		NA	Negative	Negative
Male	1.7	Better	Yes	<39	Unknown	Yes	Yes	No	No	No	No	No	No	No	No	No	Yes	2007-03-07	17.5	76.2	Untest		No	NA	NA	NA	NA	NA	NA		Negative	No		NA	NA	Negative
Male	0	Better	Yes	<39	Unknown	No	No	NA	No	No	No	No	No	No	No	No	Yes	2007-03-07	12.88	63.1	Untest		No	NA	NA	NA	NA	NA	NA		Negative	No		NA	NA	Negative
Female	1.9	Better	Yes	<39	Unknown	No	Yes	No	No	No	No	Yes	No	No	No	No	Yes	2007-04-07	34.63	77.8	Untest		Yes	2007-05-07	0.5	2	6.21	124	Untest		Positive	No		NA	Positive	JE
Female	0.1	Better	Yes	<39	No	No	No	NA	No	No	No	No	No	No	No	No	Yes	2007-05-07	13.33	80.8	Untest		Yes	2007-06-07	0.2	2	4.7	1197	Negative		Negative	No		NA	Negative	Mumps
Male	1.6	Better	Yes	<39	No	No	No	NA	No	No	No	No	No	No	No	No	Yes	2007-03-07	18.18	55.2	Untest		Yes	2007-05-07	0.1	13	3.41	123	Untest		Negative	No		NA	Negative	enterovirus
Female	5	Better	Yes	<39	No	No	No	NA	No	No	No	Yes	Yes	No	Yes	No	Yes	2007-05-07	13.96	71.3	Untest		Yes	2007-07-07	0.3	8	3.42	128	Untest		Positive	No		NA	Positive	JE
Female	6.7	Better	No	NA	No	No	No	NA	No	No	Yes	No	No	No	No	No	Yes	2007-06-07	14.07	75	Untest		No	NA	NA	NA	NA	NA	NA		Negative	No		NA	NA	Rubella
Female	10	Better	Yes	<39	No	No	Yes	No	No	No	No	No	No	No	No	No	Yes	2007-06-07	9.45	47.1	Untest		No	NA	NA	NA	NA	NA	NA		Negative	No		NA	NA	Mumps
Female	6	Better	Yes	<39	Yes	No	Yes	No	No	No	No	Yes	No	No	No	No	Yes	2007-06-07	27.95	82.1	Untest		Yes	2007-08-07	0.15	6	4.91	117	Untest		Positive	No		NA	Positive	JE
Male	7	Better	Yes	<39	No	No	No	NA	Yes	Yes	Yes	Yes	No	No	No	No	Yes	2007-10-07	21.16	74.5	Untest		Yes	2007-11-07	0.4	10	2.84	128	Untest		Negative	No		NA	Negative	Negative
Male	12.6	Better	Yes	39 to 40	No	Yes	Yes	No	No	No	No	No	No	No	No	No	Yes	2007-10-07	5.22	67.6	Untest		Yes	2007-10-07	0.41	4	3.95	1099	Untest		Negative	No		NA	Negative	Mumps
Male	8.7	Better	Yes	>40	No	No	No	NA	No	No	No	No	No	No	No	No	Yes	1977-11-07	6.45	44.3	Untest		No	NA	NA	NA	NA	NA	NA		Negative	No		NA	NA	enterovirus
Female	62.1	Better	No	>40	Yes	Yes	Yes	No	No	Yes	No	No	No	No	No	No	Yes	2007-11-07	4.57	72.2	Untest		Yes	2007-11-07	0.15	3	3.46	125	Untest		Negative	No		NA	Untest	Negative
Female	3.1	Better	No	NA	No	No	Yes	No	No	No	No	No	No	No	No	No	Yes	07-13-2007	9.68	36.4	Untest		No	NA	NA	NA	NA	NA	NA		Untest	No		NA	NA	Untest other virus
Male	10	Better	No	NA	Yes	No	Yes	No	No	No	No	No	Yes	No	Yes	No	Yes	07-14-2007	6.53	54.2	Untest		Yes	07-14-2007	3	80	4.64	118	Untest		Negative	No		NA	Negative	Measles
Female	3.1	Better	Yes	<39	No	No	No	NA	No	No	No	No	No	No	No	No	Yes	07-14-2007	17.95	64.6	Untest		Yes	07-15-2007	4.88	2	4.88	120	Untest		Negative	No		NA	Negative	Mumps
Male	0.9	Better	Yes	39 to 40	No	No	Yes	No	No	No	No	Yes	Yes	No	Yes	No	Yes	07-15-2007	7.04	73.8	Untest		No	NA	NA	NA	NA	NA	NA		Negative	No		NA	NA	enterovirus
Male	1.5	Better	Yes	<39	No	No	No	NA	No	No	No	No	No	No	No	No	Yes	07-16-2007	5.05	18.4	Untest		Yes	07-16-2007	0.18	5	33.9	120	Untest		Negative	No		NA	Negative	Negative
Male	6.1	Better	Yes	<39	Yes	No	Yes	No	No	No	No	No	Yes	No	Yes	Yes	Yes	07-16-2007	12.13	75.5	Untest		No	NA	NA	NA	NA	NA	NA		Negative	No		NA	NA	Negative
Male	1.3	Better	Yes	<39	Unknown	No	Yes	No	No	No	No	Yes	No	No	No	No	Yes	07-16-2007	18.18	65.8	Untest		Yes	07-17-2007	0.35	4	5.97	1159	Untest		Negative	No		NA	Negative	Mumps
Male	1.3	Better	Yes	<39	No	No	No	NA	No	No	No	No	No	No	No	No	Yes	07-17-2007	4.2	47.9	Untest		No	NA	NA	NA	NA	NA	NA		Negative	No		NA	NA	Negative
Female	18	Better	No	NA	Yes	No	No	NA	No	No	No	No	No	No	No	No	Yes	07-17-2007	7.11	63	Untest		Yes	07-18-2007	0	5	3.43	118	Negative		Negative	No		NA	Negative	Measles
Male	4.9	Better	Yes	<39	No	No	No	NA	No	No	No	Yes	No	No	No	No	Yes	07-18-2007	9.29	48.9	Untest		Yes	07-18-2007	0.16	4	4.44	122	Negative		Negative	No		NA	Negative	enterovirus
Male	8	Better	Yes	<39	Yes	No	No	NA	No	No	No	No	No	No	No	No	Yes	07-19-2007	4.15	55.1	Untest		No	NA	NA	NA	NA	NA	NA		Negative	No		NA	NA	Negative
Male	0.6	Death	Yes	<39	Unknown	No	Yes	No	No	No	No	Yes	No	No	No	No	Yes	07-20-2007	14.35	39.5	Untest		No	NA	NA	NA	NA	NA	NA		Negative	No		NA	NA	enterovirus
Female	1.5	Better	Yes	39 to 40	Unknown	No	No	NA	No	No	No	Yes	No	No	No	No	Yes	07-21-2007	4.49	55.4	Untest		No	NA	NA	NA	NA	NA	NA		Negative	No		NA	NA	Mumps
Male	4.1	Better	Yes	<39	No	No	No	NA	Yes	No	No	No	No	No	Yes	Yes	Yes	07-27-2007	4.99	45.1	Untest		No	NA	NA	NA	NA	NA	NA		Negative	No		NA	NA	Mumps
Male	2.2	Better	Yes	<39	No	No	No	NA	No	No	No	Yes	Yes	No	No	No	Yes	07-27-2007	28.09	32.6	Untest		No	NA	NA	NA	NA	NA	NA		Negative	No		NA	NA	enterovirus
Male	0.7	Better	Yes	<39	Unknown	No	No	NA	No	No	No	No	No	No	No	No	Yes	07-25-2007	35.29	57.5	Untest		Yes	07-28-2007	1	5	4.29	125	Untest		Negative	No		NA	Negative	Negative
Male	33.1	Better	Yes	<39	No	No	No	NA	No	No	No	No	No	No	No	No	Yes	07-28-2007	8.86	82.4	Untest		Yes	2007-09-07	0.3	8	2.99	116	Untest		Negative	No		NA	Negative	Mumps
Female	68	Better	Yes	<39	Yes	No	Yes	No	No	No	No	No	Yes	No	Yes	No	Yes	07-20-2007	12.96	44.6	Untest		Yes	07-30-2007	0.18	2	3.02	120	Negative		Negative	No		NA	Negative	Negative
Female	3.6	Better	Yes	<39	Unknown	No	Yes	No	Yes	No	No	No	No	No	No	No	Yes	07-31-2007	8.58	61.6	Untest		Yes	2007-01-08	0.4	3	2.59	118	Negative		Negative	No		NA	Negative	Negative
Male	1.4	Better	Yes	<39	No	No	No	NA	Yes	Yes	No	Yes	Yes	No	Yes	No	Yes	07-31-2007	8.31	61.5	Untest		No	NA	NA	NA	NA	NA	NA		Negative	No		NA	NA	enterovirus
Male	75.2	Better	Yes	<39	No	No	No	NA	No	No	No	No	No	No	No	No	Yes	2007-01-08	8.31	80.1	Untest		Yes	2007-02-08	0	4	2.89	117	Negative		Negative	No		NA	Negative	Negative
Female	6	Death	Yes	<39	No	No	Yes	Yes	Yes	Yes	Yes	Yes	No	No	No	No	Yes	2007-03-08	19.82	83.7	Untest		No	NA	NA	NA	NA	NA	NA		Negative	No		NA	NA	enterovirus
Male	0.5	Better	Yes	<39	Unknown	No	Yes	No	No	No	No	No	No	No	No	No	Yes	07-31-2007	11.61	11.5	Untest		Yes	2007-03-08	0.45	2	5.12	122	Negative		Untest	No		NA	Negative	Untest other virus
Female	2	Better	Yes	39 to 40	No	No	No	NA	No	No	No	Yes	No	No	No	No	Yes	2007-04-08	17.28	61.9	Untest		Yes	2007-04-08	0.9	300	7.32	114	Negative		Untest	No		NA	Negative	Negative
Male	0.8	Better	Yes	<39	Unknown	No	Yes	No	Yes	No	No	No	No	No	No	No	Yes	2007-06-08	7.7	32.2	Untest		Yes	2007-08-08	0.2	5	6.46	122	Negative		Negative	No		NA	Negative	Untest other virus
Female	2.5	Better	Yes	39 to 40	No	No	No	NA	No	No	No	No	No	No	No	No	Yes	2007-11-08	12.3	74.2	Untest		No	NA	NA	NA	NA	NA	NA		Negative	No		NA	NA	Mumps
Female	6	Better	Yes	<39	No	No	No	NA	No	No	No	Yes	No	No	No	No	Yes	2007-11-08	7.59	67.4	Untest		Yes	08-13-2007	0.4	16	4.48	118	Negative		Negative	No		NA	Negative	enterovirus
Female	22	Death	Yes	<39	No	No	No	NA	No	No	No	No	No	No	No	No	Yes	2007-12-08	10.98	50.2	Untest		Yes	2007-12-08	0.3	1	7.8	120	Negative		Negative	No		NA	Negative	Negative
Male	0.7	Better	Yes	<39	No	No	No	NA	No	No	No	Yes	Yes	No	Yes	No	Yes	08-13-2007	13.82	70.4	Untest		Yes	08-15-2007	0.1	8	3.32	120	Negative		Negative	No		NA	Untest	Negative
Male	1.3	Death	Yes	<39	Unknown	No	Yes	No	No	No	No	Yes	No	No	No	No	Yes	08-17-2007	16.2	92.1	Untest		No	NA	NA	NA	NA	NA	NA		Negative	No		NA	NA	Negative
Female	68	Better	Yes	<39	No	No	No	NA	No	No	No	No	No	No	No	No	Yes	08-17-2007	5.76	66.3	Untest		Yes	08-20-2007	1	100	2.2	124	Negative		Negative	No		NA	Negative	Mumps
Female	0.8	Not improve	Yes	<39	Unknown	No	No	NA	No	No	No	No	No	No	No	No	Yes	08-20-2007	11.71	56.5	Untest		No	NA	NA	NA	NA	NA	NA		Negative	No		NA	NA	Negative
Male	1	Better	Yes	<39	Unknown	No	No	NA	No	No	No	Yes	No	No	No	No	Yes	08-20-2007	18.03	25.4	Untest		Yes	08-21-2007	0.18	2	2.8	117	Negative		Negative	No		NA	Negative	Negative
Female	19	Better	Yes	<39	No	No	No	NA	No	No	No	Yes	No	No	No	No	Yes	08-18-2007	9.91	79.3	Untest		Yes	08-21-2007	0.1	3	2.9	121	Negative		Positive	Yes	08-31-2007	Positive	Negative	JE
Female	46	Better	Yes	<39	No	No	Yes	No	No	No	No	No	No	No	No	No	Yes	08-18-2007	16.21	86	Untest		Yes	08-21-2000	0.1	2	3.37	120	Negative		Negative	No		NA	Negative	Negative
Male	7	Better	Yes	<39	No	No	No	NA	No	No	No	No	No	No	No	No	Yes	08-21-2007	3.12	91.7	Untest		No	NA	NA	NA	NA	NA	NA		Negative	No		NA	NA	Negative
Female	1.3	Better	Yes	39 to 40	No	No	No	NA	No	No	No	Yes	No	No	No	No	Yes	08-23-2007	6.42	53.4	Untest		No	NA	NA	NA	NA	NA	NA		Negative	No		NA	NA	Mumps
Male	9.9	Better	Yes	<39	Unknown	No	No	NA	No	No	No	Yes	No	No	No	No	Yes	08-25-2007	24.96	91.6	Untest		No	NA	NA	NA	NA	NA	NA		Negative	No		NA	NA	Negative
Female	83.3	Better	No	NA	Yes	No	No	NA	No	No	No	No	No	No	No	No	Yes	08-28-2007	11.38	72.8	Untest		Yes	08-29-2007	1	780	2.04	1175	Negative		Negative	No		NA	Negative	Negative
Female	0.4	Better	Yes	<39	Unknown	Yes	Yes	No	No	No	No	No	No	No	No	No	Yes	2007-06-09	24.83	24.8	Untest		No	NA	NA	NA	NA	NA	NA		Untest	No		NA	NA	Untest other virus
Male	0.6	Better	Yes	<39	Unknown	No	No	NA	No	No	No	Yes	No	No	No	No	Yes	2007-07-09	10.69	73.8	Untest		Yes	2007-07-09	0	10	3.79	116	Untest		Negative	No		NA	Negative	Negative
Female	0.9	Better	Yes	<39	Unknown	No	No	NA	No	No	No	Yes	No	No	No	No	Yes	2007-09-09	19.99	43.9	Untest		No	NA	NA	NA	NA	NA	NA		Negative	No		NA	NA	Negative
Male	3	Better	Yes	<39	No	No	Yes	No	No	No	No	Yes	No	No	No	No	Yes	2007-12-09	14.93	92.3	Untest		No	NA	NA	NA	NA	NA	NA		Negative	No		NA	NA	Negative
Female	5	Better	Yes	<39	Unknown	No	No	NA	No	No	Yes	Yes	No	No	No	No	Yes	2007-11-09	13.87	79.5	Untest		No	NA	NA	NA	NA	NA	NA		Negative	No		NA	NA	HSV
Male	48	Better	Yes	<39	No	No	No	NA	No	No	No	No	No	No	No	No	Yes	2007-08-09	10.34	72.6	Untest		Yes	2007-12-09	0.9	6	3.24	118	Negative		Negative	No		NA	Negative	Negative
Male	14	Better	Yes	<39	No	No	No	NA	No	No	No	Yes	No	No	No	No	Yes	2007-11-09	13.46	79	Untest		Yes	09-13-2007	0.15	3	3.93	120	Negative		Negative	No		NA	Negative	Negative
Female	75	Better	Yes	<39	No	No	No	NA	No	No	No	No	No	No	No	No	Yes	2007-07-09	7.16	63	Untest		Yes	2007-11-09	0.35	3	3.35	116	Negative		Negative	No		NA	Negative	Negative
Female	1	Better	Yes	<39	No	No	No	NA	No	No	No	Yes	No	No	No	No	Yes	09-17-2007	19.75	72.6	Untest		No	NA	NA	NA	NA	NA	NA		Negative	No		NA	NA	Negative
Male	0.4	Better	Yes	<39	No	No	Yes	No	Yes	Yes	No	No	No	No	No	No	Yes	09-18-2007	19.3	58.4	Untest		No	NA	NA	NA	NA	NA	NA		Negative	No		NA	NA	Negative
Female	0.8	Better	Yes	<39	Unknown	No	No	NA	No	No	No	Yes	No	No	No	No	Yes	09-26-2007	23.18	62.1	Untest		No	NA	NA	NA	NA	NA	NA		Negative	No		NA	NA	enterovirus
Male	4	Better	Yes	39 to 40	No	No	No	NA	No	No	No	Yes	No	No	No	No	Yes	2007-10-06	32.93	82.2	Untest		No	NA	NA	NA	NA	NA	NA		Negative	No		NA	NA	Negative
Male	3	Better	Yes	39 to 40	No	No	No	NA	No	No	No	Yes	Yes	Yes	Yes	No	Yes	10-13-2007	21.37	61.3	Untest		No	NA	NA	NA	NA	NA	NA		Positive	No		NA	NA	JE
Female	4	Better	Yes	<39	No	No	No	NA	No	No	No	Yes	No	No	No	No	Yes	10-14-2007	13.56	62.2	Untest		No	NA	NA	NA	NA	NA	NA		Negative	No		NA	NA	Negative
Female	15	Death	Yes	<39	No	No	No	NA	No	No	Yes	No	Yes	Yes	Yes	No	Yes	10-16-2007	30.47	90.8	Untest		Yes	10-16-2007	0.25	3	5.15	123	Negative		Negative	No		NA	Negative	enterovirus
Male	13	Better	Yes	<39	No	No	No	NA	No	No	No	Yes	No	No	No	No	Yes	10-18-2007	9.79	60.9	Untest		Yes	10-18-2007	0.1	1	5.07	125	Negative		Negative	No		NA	Negative	Mumps
Male	14	Better	Yes	<39	No	No	No	NA	No	No	No	No	No	No	No	Yes	No	NA	NA	NA	Untest		No	NA	NA	NA	NA	NA	NA		Negative	No		NA	NA	Negative
Male	10	Better	Yes	<39	No	No	Yes	No	No	No	No	No	No	No	No	No	Yes	10-26-2007	21.83	85.6	Untest		No	NA	NA	NA	NA	NA	NA		Negative	No		NA	NA	Mumps
Male	1	Better	Yes	<39	No	No	No	NA	No	No	No	Yes	No	No	No	No	Yes	10-29-2007	12.51	57.7	Untest		No	NA	NA	NA	NA	NA	NA		Negative	No		NA	NA	enterovirus
Male	1.7	Better	Yes	<39	No	No	No	NA	No	No	No	Yes	No	No	No	No	Yes	10-31-2007	17.15	72.5	Untest		No	NA	NA	NA	NA	NA	NA		Negative	No		NA	NA	Negative
Male	0.4	Better	Yes	<39	No	No	No	NA	No	No	No	Yes	Yes	No	Yes	No	Yes	2007-01-11	7.67	53.6	Untest		Yes	2007-02-11	1.25	9	3.15	123	Negative		Negative	No		NA	Negative	Negative
Male	0.5	Better	Yes	<39	Unknown	No	No	NA	No	No	No	Yes	No	No	No	No	Yes	2007-02-11	28.35	5.3	Untest		No	NA	NA	NA	NA	NA	NA		Negative	No		NA	NA	Negative
Female	50	Better	Yes	<39	Yes	No	No	NA	No	No	No	No	No	No	No	No	Yes	2007-03-11	17.37	89.5	Untest		Yes	2007-05-11	3.01	0	3.01	138	Negative		Negative	No		NA	Negative	Negative
Male	2	Better	Yes	39 to 40	No	No	No	NA	No	No	No	Yes	No	No	No	No	Yes	2007-04-11	15.28	70.6	Untest		No	NA	NA	NA	NA	NA	NA		Negative	No		NA	NA	Negative
Male	23	Not improve	Yes	<39	Yes	No	No	NA	No	No	No	No	No	No	No	Yes	Yes	2007-04-11	7.6	70.3	Negative		Yes	2007-05-11	1.1	0	3.35	112	Negative		Negative	No		NA	Negative	Measles
Female	8	Death	Yes	<39	No	No	No	NA	No	No	No	Yes	No	No	No	No	Yes	2007-07-11	7.73	40.9	Untest		Yes	2007-08-11	0.3	4	4.2	126	Negative		Negative	No		NA	Negative	Measles
Male	5	Better	Yes	<39	No	No	No	NA	No	No	No	Yes	No	No	No	No	Yes	2007-12-11	15.44	28.5	Untest		No	NA	NA	NA	NA	NA	NA		Negative	No		NA	NA	Negative
Male	17	Better	Yes	<39	Yes	No	No	NA	No	No	No	No	No	No	No	No	Yes	11-14-2007	19.81	27.8	Untest		Yes	11-14-2007	1.4	24	2.56	115	Untest		Negative	No		NA	Negative	Untest other virus
Female	3	Not improve	Yes	<39	No	No	No	NA	No	No	No	No	No	No	No	No	Yes	11-14-2007	13.28	6	Untest		No	NA	NA	NA	NA	NA	NA		Negative	No		NA	NA	enterovirus
Male	3	Better	Yes	<39	No	No	No	NA	No	No	No	No	No	No	No	No	Yes	11-14-2007	12.98	54.3	Untest		No	NA	NA	NA	NA	NA	NA		Negative	No		NA	NA	enterovirus
Female	4	Better	Yes	<39	No	No	No	NA	No	No	No	No	No	No	No	No	Yes	11-15-2007	6.09	12.1	Untest		Yes	11-16-2007	0.3	0	6.77	135	Negative		Negative	No		NA	Negative	Measles
Male	14	Better	Yes	<39	No	No	No	NA	No	No	No	Yes	No	No	No	No	Yes	11-18-2007	11.76	85.5	Untest		Yes	11-19-2007	0.2	7	3.75	120	Negative		Negative	No		NA	Negative	Negative
Male	1.5	Better	Yes	<39	No	No	No	NA	No	No	No	No	No	No	No	Yes	Yes	11-18-2007	11.52	8.32	Untest		No	NA	NA	NA	NA	NA	NA		Negative	No		NA	NA	Untest other virus
Male	0.5	Better	Yes	<39	No	No	No	NA	No	No	No	Yes	No	No	No	No	Yes	11-23-2007	6.79	61.5	Untest		No	NA	NA	NA	NA	NA	NA		Negative	No		NA	NA	Negative
Female	43	Better	Yes	<39	No	No	No	NA	No	No	No	No	No	No	No	No	Yes	11-26-2007	6.08	64.7	Untest		Yes	11-27-2007	1.5	530	0.44	115	Negative		Negative	No		NA	Negative	Mumps
Male	1.5	Better	Yes	<39	No	No	Yes	No	No	No	No	Yes	No	No	No	No	Yes	11-27-2007	8.46	51.1	Untest		No	NA	NA	NA	NA	NA	NA		Negative	No		NA	NA	Negative
Female	2	Better	Yes	<39	No	No	No	NA	No	No	No	Yes	No	No	No	No	Yes	2007-03-12	18.53	65.8	Untest		No	NA	NA	NA	NA	NA	NA		Negative	No		NA	NA	Negative
Female	1	Better	Yes	<39	No	Yes	Yes	No	No	No	No	Yes	No	No	No	No	Yes	2007-04-12	6.78	75	Untest		Yes	2007-05-12	0.15	2	2.76	121	Negative		Negative	No		NA	Negative	Mumps
Male	19	Better	Yes	<39	Yes	No	No	NA	No	No	No	No	No	No	No	No	Yes	2007-09-12	10.9	74.2	Untest		Yes	2007-11-12	1.3	5	0.63	94	Negative		Untest	No		NA	Negative	Untest other virus
Female	14	Better	Yes	<39	No	No	No	NA	No	No	No	Yes	No	No	No	No	Yes	2007-10-12	16.58	71.7	Untest		No	NA	NA	NA	NA	NA	NA		Negative	No		NA	NA	Varicella-zoster virus
Female	11	Better	Yes	<39	Yes	No	No	NA	No	No	No	No	No	No	No	No	Yes	2007-09-12	10.03	81	Untest		Yes	2007-11-12	1.1	140	1.34	117	Negative		Untest	No		NA	Negative	Negative
Male	4	Better	Yes	<39	No	No	No	NA	No	No	No	Yes	No	No	No	No	Yes	2007-11-12	11.57	79.7	Negative		No	NA	NA	NA	NA	NA	NA		Negative	No		NA	NA	Negative
Female	1.2	Better	Yes	<39	No	No	No	NA	No	No	No	Yes	No	No	No	No	Yes	2007-12-12	33.23	84.6	Untest		No	NA	NA	NA	NA	NA	NA		Negative	No		NA	NA	enterovirus
Male	13	Better	Yes	<39	Yes	Yes	Yes	No	No	No	No	No	No	No	No	No	Yes	12-21-2007	11.44	87.2	Untest		Yes	12-22-2007	0.1	5	4.46	120	Negative		Negative	No		NA	Negative	enterovirus
Female	68	Better	Yes	<39	Yes	No	No	NA	No	No	No	No	No	No	No	No	Yes	12-21-2007	6.86	70.4	Negative		Yes	12-22-2007	3.5	36	0.5	101	Negative		Negative	No		NA	Negative	Negative
Male	1.2	Better	Yes	<39	No	Yes	Yes	No	No	No	No	Yes	No	No	No	No	Yes	12-24-2007	29.03	90.6	Untest		Yes	12-25-2007	0.25	1	2.89	120	Negative		Untest	No		NA	Negative	Untest other virus
Male	2	Better	Yes	<39	No	No	No	NA	No	No	No	No	No	No	No	No	Yes	12-27-2007	9.41	47.5	Untest		No	NA	NA	NA	NA	NA	NA		Negative	No		NA	NA	enterovirus
Female	42	Better	Yes	<39	No	No	Yes	No	No	No	No	No	No	No	No	No	Yes	12-27-2007	9.33	89	Untest		Yes	12-29-2007	1.8	310	0.74	105	Negative		Untest	No		NA	Negative	Untest other virus
Female	13	Better	Yes	<39	Yes	No	Yes	No	No	No	No	No	No	No	No	No	Yes	12-30-2007	5.5	76.2	Untest		No	NA	NA	NA	NA	NA	NA		Negative	No		NA	NA	CMV
Male	6	Better	Yes	39 to 40	No	No	No	NA	No	No	No	Yes	No	No	No	No	Yes	2008-01-01	6.93	60.2	Untest		No	NA	NA	NA	NA	NA	NA		Negative	No		NA	NA	Negative
Female	67	Better	Yes	<39	Yes	No	No	NA	No	No	No	No	No	No	No	No	Yes	12-31-2007	5.1	70	Untest		Yes	2008-01-01	5.7	81	0.39	300	Negative		Negative	No		NA	Negative	Negative
Female	0.2	Death	Yes	<39	No	No	No	No	No	No	No	No	No	No	No	No	Yes	2008-02-01	9.51	47.9	Untest		No	NA	NA	NA	NA	NA	NA		Untest	No		NA	NA	Untest other virus
Male	0.8	Better	Yes	<39	No	Yes	Yes	No	No	No	No	No	No	No	No	No	Yes	2008-03-01	45.92	12.9	Untest		Yes	2008-04-01	0.2	5	11.77	131	Negative		Negative	No		NA	Untest	Untest other virus
Male	5	Better	Yes	<39	No	No	No	NA	No	No	No	Yes	No	No	No	Yes	Yes	2008-09-01	26.75	59.7	Untest		No	NA	NA	NA	NA	NA	NA		Negative	No		NA	NA	Negative
Female	1	Better	Yes	<39	No	No	Yes	No	No	No	No	Yes	No	No	No	No	Yes	2008-11-01	25.2	75.8	Untest		No	NA	NA	NA	NA	NA	NA		Negative	No		NA	NA	HSV
Male	1.5	Better	Yes	<39	No	No	No	NA	No	No	No	Yes	No	No	No	No	Yes	01-13-2008	2.09	37.3	Untest		No	NA	NA	NA	NA	NA	NA		Negative	No		NA	NA	CMV
Female	4	Better	Yes	<39	No	No	Yes	No	No	No	No	No	No	No	No	No	Yes	01-19-2008	9.18	76.9	Untest		No	NA	NA	NA	NA	NA	NA		Negative	No		NA	NA	Mumps
Female	21	Better	Yes	<39	No	No	No	NA	Yes	Yes	Yes	No	No	No	No	Yes	Yes	01-21-2008	7.31	58.3	Untest		Yes	01-22-2008	0.1	7	2.75	122	Negative		Negative	No		NA	Negative	Mumps
Female	41	Better	Yes	<39	No	No	No	NA	Yes	Yes	Yes	No	No	No	No	No	Yes	01-21-2008	16.56	87.6	Negative		Yes	01-22-2008	0.3	7	4.18	123	Negative		Negative	No		NA	Negative	Mumps
Female	22	Better	Yes	<39	Yes	No	Yes	No	No	No	No	No	No	No	No	No	Yes	01-21-2008	7.52	89.9	Negative		Yes	01-22-2008	0.4	9	4.8	123	Negative		Negative	No		NA	Negative	enterovirus
Female	16	Better	Yes	<39	No	No	No	NA	No	No	No	No	No	No	Yes	No	Yes	01-23-2008	10.89	15.6	Untest		Yes	01-23-2008	0.9	21	3.25	123	Negative		Negative	No		NA	Negative	enterovirus
Male	8	Better	Yes	<39	No	No	No	NA	No	No	No	No	No	No	No	No	Yes	01-28-2008	4.92	58.1	Untest		Yes	01-30-2008	0.2	25	3.5	118	Negative		Negative	No		NA	Negative	enterovirus
Male	58	Better	Yes	<39	Yes	No	Yes	Yes	No	No	No	No	No	No	No	No	Yes	01-29-2008	13.5	81.1	Negative		Yes	01-30-2008	0.3	16	3.04	118	Negative		Negative	No		NA	Negative	Negative
Male	73	Better	Yes	<39	Yes	No	Yes	No	No	No	No	No	No	No	No	No	Yes	2008-03-02	7.13	85.1	Untest		Yes	2008-06-02	0.3	4	3.67	105	Negative		Negative	No		NA	Negative	Negative
Female	13	Better	Yes	<39	Yes	No	No	NA	No	No	No	No	No	No	No	No	Yes	2008-07-02	11.03	89.8	Untest		Yes	2008-08-02	0.16	9	3.46	124	Negative		Negative	No		NA	Negative	Mumps
Female	1.5	Better	Yes	<39	No	No	No	NA	No	No	No	No	No	No	No	No	Yes	2008-08-02	13.64	55.8	Untest		No	NA	NA	NA	NA	NA	NA		Negative	No		NA	NA	Negative
Male	6	Better	Yes	<39	No	No	No	NA	No	No	No	Yes	No	No	No	No	Yes	2008-11-02	15.75	86.7	Untest		No	NA	NA	NA	NA	NA	NA		Negative	No		NA	NA	Negative
Male	2	Better	Yes	<39	No	No	No	NA	No	No	No	Yes	No	No	No	No	Yes	2008-12-02	8.82	62.5	Untest		No	NA	NA	NA	NA	NA	NA		Negative	No		NA	NA	enterovirus
Male	2	Better	Yes	<39	No	No	No	NA	No	No	No	No	No	No	No	No	Yes	02-15-2008	7.3	55.7	Untest		Yes	02-16-2008	0.1	0	2.44	119	Negative		Negative	No		NA	Negative	Negative
Male	2.3	Better	Yes	<39	No	No	No	NA	No	No	No	Yes	No	No	No	No	Yes	02-15-2008	8.01	62.9	Untest		No	NA	NA	NA	NA	NA	NA		Negative	No		NA	NA	HSV
Female	57	Better	Yes	<39	No	No	No	NA	No	No	No	No	No	No	No	No	Yes	02-18-2008	7.57	79.1	Untest		Yes	02-18-2008	0.7	9	3.95	117	Negative		Untest	No		NA	Negative	Untest other virus
Female	67	Better	Yes	<39	Yes	No	No	NA	No	No	No	No	No	No	No	No	Yes	02-18-2008	5.36	48.9	Negative		Yes	02-20-2008	1.2	2	2.51	108	Negative		Negative	No		NA	Negative	enterovirus
Male	8	Better	Yes	<39	No	No	No	NA	No	No	No	Yes	No	No	No	No	Yes	02-21-2008	6.82	60.1	Untest		No	NA	NA	NA	NA	NA	NA		Negative	No		NA	NA	enterovirus
Male	0.4	Better	Yes	<39	No	No	No	NA	No	No	No	Yes	No	No	No	No	Yes	02-24-2008	20.4	13.6	Untest		No	NA	NA	NA	NA	NA	NA		Negative	No		NA	NA	Negative
Male	5	Better	Yes	<39	Yes	No	No	NA	No	No	No	No	No	No	No	No	Yes	02-27-2008	15.82	89.9	Untest		No	NA	NA	NA	NA	NA	NA		Negative	No		NA	NA	Mumps
Male	1.3	Better	Yes	<39	No	No	No	NA	No	No	No	Yes	No	No	No	No	Yes	02-29-2008	7.09	63.7	Untest		No	NA	NA	NA	NA	NA	NA		Negative	No		NA	NA	Negative
Female	72	Better	Yes	<39	Yes	No	No	NA	No	No	No	No	No	No	No	No	Yes	02-16-2008	7.16	85.5	Untest		Yes	2008-02-03	0.74	25	1.46	116	Negative		Untest	No		NA	Negative	Untest other virus
Male	53	Better	Yes	<39	Yes	No	No	NA	No	No	No	No	No	No	No	No	Yes	2008-02-03	8.12	67.8	Untest		Yes	2008-04-03	0.25	1	3.15	120	Negative		Negative	No		NA	Negative	Negative
Female	0.8	Better	Yes	<39	No	No	No	NA	No	No	No	Yes	No	No	No	No	Yes	2008-03-03	13.83	60.4	Untest		No	NA	NA	NA	NA	NA	NA		Negative	No		NA	NA	Measles
Male	45	Better	Yes	<39	No	No	No	NA	No	No	No	Yes	No	No	No	No	Yes	2008-03-03	10.43	70.9	Untest		Yes	2008-03-03	0.2	5	3.2	121	Negative		Negative	No		NA	Negative	Negative
Male	63	Better	Yes	<39	Yes	No	No	NA	No	No	No	No	No	No	No	No	Yes	2008-04-03	10.7	77.7	Negative		Yes	2008-04-03	0.1	2	3.16	125	Negative		Negative	No		NA	Negative	Rubella
Male	52	Better	Yes	<39	Yes	No	No	NA	No	No	No	No	No	No	No	No	Yes	2008-05-03	8.75	67.1	Negative		Yes	2008-05-03	0.1	2	3.09	123	Untest		Negative	No		NA	Negative	Negative
Male	29	Better	Yes	<39	Yes	No	No	NA	No	No	No	No	No	No	No	No	Yes	2008-09-03	64.31	70.4	Untest		Yes	2008-10-03	0.3	4	3.79	123	Negative		Untest	No		NA	Negative	Untest other virus
Female	13	Better	Yes	<39	No	No	No	NA	No	No	No	No	No	No	No	No	Yes	2008-09-03	9.33	67.4	Untest		Yes	2008-10-03	0.1	2	4.04	125	Negative		Negative	No		NA	Negative	enterovirus
Female	70	Better	Yes	<39	No	No	No	NA	No	No	No	No	No	No	No	No	Yes	2008-11-03	5.73	88	Untest		No	NA	NA	NA	NA	NA	NA		Negative	No		NA	NA	Negative
Male	1.1	Death	Yes	<39	No	No	No	NA	No	No	No	Yes	No	No	No	No	Yes	2008-12-03	1.91	40.9	Untest		No	NA	NA	NA	NA	NA	NA		Negative	No		NA	NA	enterovirus
Male	59	Better	Yes	<39	No	No	No	NA	No	No	No	No	No	No	No	No	Yes	03-15-2008	19.28	79.4	Negative		Yes	03-15-2008	1	230	1.02	113	Negative		Negative	No		NA	Negative	Negative
Female	2.5	Better	Yes	<39	No	No	No	NA	No	No	No	No	No	No	No	No	Yes	03-15-2008	14.85	51.2	Untest		No	NA	NA	NA	NA	NA	NA		Negative	No		NA	NA	enterovirus
Female	1.5	Better	Yes	<39	No	No	No	NA	No	No	No	No	No	No	No	No	No	NA	NA	NA	Untest		Yes	03-29-2008	0.15	2	3.26	120	Untest		Untest	No		NA	Negative	Untest other virus
Female	1.3	Better	Yes	<39	No	No	No	NA	No	No	No	No	No	No	No	No	No	NA	NA	NA	Untest		Yes	03-28-2008	0.02	1	2.5	118	Negative		Untest	No		NA	Negative	Untest other virus
Male	10	Better	Yes	<39	No	No	No	NA	No	No	No	No	No	No	No	No	Yes	03-28-2008	11.2	74.6	Untest		No	NA	NA	NA	NA	NA	NA		Negative	No		NA	NA	Negative
Male	42	Not improve	Yes	<39	Yes	No	No	NA	No	No	No	No	No	No	No	No	Yes	03-28-2008	7.18	36.5	Negative		Yes	03-29-2008	0.2	2	3.29	123	Negative		Negative	No		NA	Negative	Untest other virus
Female	0.5	Better	Yes	<39	No	No	No	NA	No	No	No	No	No	No	No	No	Yes	03-30-2008	20.9	22.64	Untest		No	NA	NA	NA	NA	NA	NA		Negative	No		NA	NA	enterovirus
Female	1	Not improve	Yes	<39	No	No	No	NA	No	No	No	No	No	No	No	No	Yes	03-30-2008	18.18	74.84	Untest		No	NA	NA	NA	NA	NA	NA		Negative	No		NA	NA	Negative
Female	16	Better	Yes	<39	No	No	No	NA	No	No	No	Yes	No	No	No	No	Yes	03-30-2008	11.57	77.5	Negative		Yes	2008-01-04	0.5	1	4.12	121	Negative		Negative	No		NA	Negative	Negative
Male	0.5	Better	Yes	<39	No	No	No	NA	No	No	No	No	No	No	No	No	Yes	2008-01-04	17.91	84.75	Untest		Yes	2008-02-04	2	25	1.94	121	Negative		Untest	No		NA	Negative	Untest other virus
Male	21	Better	Yes	<39	Yes	No	No	NA	No	No	No	No	No	No	No	No	Yes	2008-01-04	10.24	80.4	Untest		Yes	2008-02-04	1.3	90	1.82	111	Negative		Untest	No		NA	Negative	Untest other virus
Female	25.1	Better	Yes	<39	Yes	No	No	NA	No	No	No	No	No	No	No	No	Yes	2008-02-04	4.92	48.4	Untest		Yes	2008-03-04	1.42	8	2.16	118	Negative		Untest	No		NA	Negative	Untest other virus
Male	2	Better	Yes	<39	Yes	No	No	NA	No	No	No	Yes	No	No	No	Yes	Yes	2008-03-04	13.87	74.5	Untest		No	NA	NA	NA	NA	NA	NA		Negative	No		NA	NA	enterovirus
Female	1.5	Better	Yes	<39	No	No	No	NA	No	No	No	No	No	No	No	No	Yes	2008-03-04	12.04	85.8	Untest		No	NA	NA	NA	NA	NA	NA		Negative	No		NA	NA	Mumps
Female	32	Better	Yes	<39	No	No	No	NA	No	No	No	No	No	No	No	No	Yes	2008-05-04	6.41	61.8	Negative		Yes	2008-06-04	0.2	5	2.55	122	Negative		Negative	No		NA	Negative	enterovirus
Male	12	Better	Yes	<39	No	No	No	NA	No	No	No	Yes	No	No	No	No	Yes	2008-07-04	12.3	84.72	Untest		No	NA	NA	NA	NA	NA	NA		Negative	No		NA	NA	Rubella
Male	40	Better	Yes	<39	No	No	No	NA	No	No	No	No	No	No	No	No	Yes	2008-12-04	5.98	90.01	Negative		Yes	2008-12-04	0.8	5	3.21	122	Negative		Negative	No		NA	Negative	HSV
Male	63	Better	Yes	<39	Yes	No	No	NA	No	No	No	No	No	No	No	No	Yes	2008-11-04	10.61	65.44	Negative		Yes	2008-12-04	1.3	8	2.39	115	Negative		Negative	No		NA	Negative	Negative
Male	32	Better	Yes	<39	Yes	No	No	NA	No	No	No	No	No	No	No	No	Yes	04-17-2008	11.42	88.04	Negative		Yes	04-18-2008	2.2	16	1.57	117	Negative		Negative	No		NA	Negative	enterovirus
Male	1	Better	Yes	<39	No	No	No	NA	No	No	No	No	No	No	No	No	Yes	04-20-2008	17.19	72.84	Untest		No	NA	NA	NA	NA	NA	NA		Negative	No		NA	NA	Mumps
Male	3.5	Better	Yes	<39	No	No	Yes	No	No	No	No	No	No	No	No	No	Yes	04-19-2008	13.01	87.34	Untest		Yes	04-21-2008	3	15	3.73	122	Negative		Untest	No		NA	Negative	Untest other virus
Male	13	Better	Yes	<39	No	No	Yes	No	No	No	No	Yes	No	No	No	No	Yes	04-22-2008	17.92	84.14	Untest		Yes	04-23-2008	0.2	4	3.78	123	Negative		Untest	No		NA	Negative	Untest other virus
Male	29	Better	Yes	<39	No	No	No	NA	No	No	No	No	No	No	No	No	Yes	04-26-2008	4.66	66.3	Untest		Yes	04-27-2008	1.3	2	2.84	117	Negative		Negative	No		NA	Negative	Negative
Male	9	Better	Yes	<39	Yes	No	No	NA	No	No	No	No	No	No	No	No	Yes	04-26-2008	13.75	91.91	Untest		No	NA	NA	NA	NA	NA	NA		Negative	No		NA	NA	enterovirus
Male	6	Better	Yes	<39	No	No	No	NA	No	No	No	Yes	No	No	No	No	Yes	04-29-2008	11.71	66	Untest		No	NA	NA	NA	NA	NA	NA		Negative	No		NA	NA	enterovirus
Male	11	Better	Yes	<39	Yes	No	No	NA	No	No	No	Yes	No	No	No	No	Yes	04-30-2008	12.5	87.94	Negative		Yes	04-30-2008	0.4	5	4.79	106	Negative		Negative	No		NA	Negative	Rubella
Male	8	Better	Yes	<39	Yes	No	No	NA	No	No	No	Yes	No	No	No	No	Yes	2008-01-05	8.51	85.11	Untest		No	NA	NA	NA	NA	NA	NA		Negative	No		NA	NA	enterovirus
Male	54.8	Better	Yes	<39	No	No	No	NA	Yes	No	No	No	No	No	No	No	Yes	2008-07-05	1.08	69.5	Untest		Yes	2008-08-05	0.3	4	2.88	110	Negative		Negative	No		NA	Negative	Varicella-zoster virus
Female	7.4	Better	Yes	<39	No	No	No	NA	Yes	No	No	Yes	Yes	Yes	Yes	No	Yes	2008-11-05	9.28	69.04	Negative		Yes	2008-11-05	0.4	100	4.51	129	Negative		Negative	No		NA	Negative	enterovirus
Female	0.4	Death	Yes	<39	No	No	No	NA	Yes	No	No	Yes	No	No	No	No	Yes	2008-11-05	1.87	71.74	Untest		Yes	2008-11-05	0.2	6	3.25	120	Untest		Negative	No		NA	Negative	CMV
Female	50	Better	Yes	<39	No	No	No	NA	No	No	No	No	No	No	No	No	Yes	2008-06-05	5.93	72.01	Untest		Yes	05-13-2008	0.3	2	5.49	120	Untest		Untest	No		NA	Negative	Untest other virus
Male	48	Better	Yes	<39	No	No	No	NA	No	No	No	No	No	No	No	No	Yes	2008-04-05	6.08	52.3	Untest		Yes	2008-06-05	0.4	5	0.4	124	Negative		Negative	No		NA	Negative	Negative
Male	17	Better	Yes	<39	Yes	No	No	NA	No	No	No	No	No	No	No	No	Yes	05-16-2008	15.7	89.11	Nm	Nm	Yes	05-16-2008	1.9	102	0.2	106	Negative		Negative	No		NA	Negative	Negative
Male	23	Better	Yes	<39	Yes	No	Yes	No	No	No	No	No	No	No	No	No	Yes	05-15-2008	32.52	94.84	Negative		Yes	05-15-2008	2.4	5	0.76	115	Negative		Negative	No		NA	Negative	Negative
Female	0.5	Better	Yes	<39	No	No	No	NA	No	No	No	No	No	No	No	No	Yes	2008-11-05	18.16	71.74	Untest		No	NA	NA	NA	NA	NA	NA		Negative	No		NA	NA	Varicella-zoster virus
Female	12	Better	Yes	<39	No	No	No	NA	No	No	No	Yes	No	Yes	No	No	Yes	05-16-2008	7.64	64.24	Untest		Yes	05-17-2008	0.2	4	3.76	127	Negative		Untest	No		NA	Negative	Untest other virus
Male	3	Better	Yes	<39	No	No	No	NA	No	No	No	Yes	No	No	No	No	Yes	05-17-2008	15.34	87.54	Untest		No	NA	NA	NA	NA	NA	NA		Negative	No		NA	NA	enterovirus
Female	1.3	Better	Yes	<39	No	No	Yes	Yes	No	No	No	No	Yes	No	Yes	Yes	Yes	05-19-2008	7.48	69.3	Negative		Yes	05-22-2008	0.1	9	3.81	119	Negative		Negative	No		NA	Negative	Mumps
Female	62	Better	Yes	<39	Yes	No	No	NA	No	No	No	No	No	No	No	No	Yes	05-17-2008	6.93	75.44	Untest		Yes	05-21-2008	0.6	10	2.37	106	Negative		Untest	No		NA	Negative	Untest other virus
Male	28	Not improve	Yes	<39	Yes	No	Yes	No	No	No	No	Yes	No	No	No	No	Yes	05-20-2008	9.92	79.01	Negative		Yes	05-21-2008	0.6	8	3.33	122	Negative		Negative	No		NA	Negative	Negative
Female	63	Better	Yes	<39	No	No	Yes	No	No	No	No	No	No	No	No	No	Yes	05-22-2008	4.87	57.14	Negative		Yes	05-24-2008	0.3	3	2.94	103	Negative		Negative	No		NA	Negative	Negative
Male	1.3	Better	Yes	<39	Unknown	No	No	NA	No	No	No	No	No	No	No	No	Yes	2008-03-06	6.87	16.22	Negative		No	NA	NA	NA	NA	NA	NA		Negative	No		NA	NA	Negative
Male	0.6	Better	Yes	<39	No	No	No	NA	No	No	No	No	No	No	No	No	Yes	2008-08-06	18.92	46.64	Untest		Yes	2008-08-06	0.3	5	6.24	118	Negative		Untest	No		NA	Negative	Untest other virus
Male	11	Better	Yes	<39	No	No	No	NA	No	No	No	No	No	No	No	No	Yes	2008-07-06	6.97	70.14	Untest		Yes	2008-08-06	0.13	7	4.5	121	Negative		Negative	No		NA	Negative	Negative
Male	45	Better	Yes	<39	Yes	No	No	NA	No	No	No	No	No	No	No	No	Yes	2008-08-06	10.3	78.64	Negative		Yes	2008-09-06	3.9	25	0.66	102	Negative		Negative	No		NA	Negative	Negative
Male	4	Not improve	Yes	<39	No	No	Yes	No	No	No	No	Yes	No	No	No	No	Yes	2008-09-06	11.74	71.24	Untest		Yes	2008-09-06	0.5	21	4.57	119	Untest		Untest	No		NA	Positive	JE
Male	4	Better	Yes	<39	No	No	No	NA	No	No	No	Yes	No	No	No	No	Yes	2008-10-06	29.16	75.04	Untest		No	NA	NA	NA	NA	NA	NA		Negative	No		NA	NA	enterovirus
Female	1.4	Better	Yes	<39	No	No	No	NA	No	No	No	Yes	No	No	No	No	Yes	2008-11-06	19.51	78.94	Untest		No	NA	NA	NA	NA	NA	NA		Negative	No		NA	NA	Negative
Male	4	Better	Yes	<39	No	No	No	NA	No	No	No	No	No	No	No	No	Yes	06-14-2008	6.3	68.74	Untest		No	NA	NA	NA	NA	NA	NA		Negative	No		NA	NA	HSV
Female	6	Better	Yes	<39	Yes	No	Yes	No	No	No	No	No	No	No	No	No	Yes	06-13-2008	23.46	56.94	Untest		Yes	06-13-2008	0.1	3	3.41	122	Negative		Untest	No		NA	Negative	Untest other virus
Male	74	Better	Yes	<39	No	No	No	NA	No	No	No	No	No	No	No	No	Yes	06-15-2008	5.17	62.34	Untest		Yes	06-16-2008	1.6	40	3.5	112	Negative		Negative	No		NA	Negative	Negative
Male	8	Death	Yes	<39	No	No	No	NA	No	No	No	Yes	No	No	No	Yes	Yes	06-17-2008	62.86	41.54	Untest		Yes	06-18-2008	1.9	220	4.41	116	Untest		Positive	No		NA	Positive	JE
Female	11	Not improve	Yes	<39	No	No	No	NA	No	No	No	No	No	No	No	No	Yes	06-18-2008	5.98	52.3	Untest		No	NA	NA	NA	NA	NA	NA		Negative	No		NA	NA	Mumps
Male	71	Better	Yes	<39	Yes	No	No	NA	No	No	No	No	No	No	No	No	Yes	06-19-2008	10.5	68.94	Untest		Yes	06-20-2008	0.7	6	4.52	108	Negative		Negative	No		NA	Negative	Negative
Male	55	Not improve	Yes	<39	No	No	No	NA	No	No	No	No	No	No	No	No	Yes	06-20-2008	16.51	90.81	Other bacteria	sphingomonas paucimobilis	Yes	06-20-2008	2.9	390	0.79	116	Negative		Negative	No		NA	Negative	Negative
Male	4	Not improve	Yes	<39	Yes	No	Yes	No	No	No	No	No	No	No	No	No	Yes	06-23-2008	13.82	77.41	Untest		No	NA	NA	NA	NA	NA	NA		Negative	No		NA	NA	Negative
Male	18	Better	Yes	<39	Yes	No	No	NA	No	No	No	No	No	No	No	Yes	Yes	06-16-2008	7.56	72.34	Untest		Yes	06-17-2008	1.2	102	2.19	118	Negative		Untest	No		NA	Negative	Negative
Male	19	Better	Yes	<39	Yes	No	Yes	No	No	No	No	No	No	No	No	No	Yes	06-27-2008	9.41	70.34	Untest		Yes	06-27-2008	1.2	20	3.13	123	Negative		Negative	No		NA	Negative	Rubella
Female	6	Better	Yes	39 to 40	No	No	No	NA	No	No	No	No	No	No	No	No	Yes	07-17-2008	12.84	41.84	Untest		No	NA	NA	NA	NA	NA	NA		Negative	No		NA	NA	enterovirus
Male	0.1	Better	Yes	<39	Unknown	Yes	Yes	No	No	No	No	No	No	No	No	No	Yes	07-16-2008	7.51	15.74	Untest		Yes	07-17-2008	0.5	1	3.06	91	Untest		Negative	No		NA	Negative	Varicella-zoster virus
Female	14	Better	Yes	<39	No	No	No	NA	No	No	No	No	No	No	No	No	Yes	07-17-2008	6.27	53.74	Untest		No	NA	NA	NA	NA	NA	NA		Negative	No		NA	NA	Negative
Male	6	Not improve	Yes	<39	No	No	No	NA	No	No	No	No	No	No	No	No	Yes	07-16-2008	4.02	40.04	Untest		No	NA	NA	NA	NA	NA	NA		Negative	No		NA	NA	enterovirus
Male	1.2	Better	Yes	<39	Unknown	No	No	NA	No	No	No	Yes	No	No	No	No	Yes	07-17-2008	18.27	75.34	Untest		Yes	07-18-2008	0.2	3	3.28	120	Untest		Negative	No		NA	Negative	enterovirus
Male	63	Better	Yes	<39	Yes	No	No	NA	No	No	No	Yes	No	No	No	No	Yes	2008-02-08	5.01	76.61	Untest		Yes	2008-02-08	0.2	3	2.45	116	Untest		Negative	No		NA	Negative	Mumps
Female	65	Better	Yes	<39	No	No	No	NA	No	No	No	No	No	No	No	No	Yes	2008-01-08	7.8	71.71	Untest		Yes	2008-02-08	0.4	2	4.13	123	Untest		Negative	No		NA	Negative	Negative
Female	0.2	Better	Yes	<39	Unknown	Yes	No	NA	Yes	No	No	Yes	No	No	No	No	Yes	2008-02-08	16.32	40.74	Untest		No	NA	NA	NA	NA	NA	NA		Negative	No		NA	NA	enterovirus
Female	57	Better	Yes	<39	Yes	No	No	NA	No	No	No	No	No	No	No	No	Yes	2008-03-08	7.84	47.14	Untest		Yes	2008-03-08	0.3	5	6.64	115	Untest		Negative	No		NA	Negative	enterovirus
Male	16	Better	Yes	<39	No	No	Yes	No	No	No	No	No	No	No	No	No	Yes	2008-04-08	6.02	79.74	Negative		Yes	2008-05-08	0.1	8	4.9	110	Negative		Negative	No		NA	Negative	Rubella
Female	1.5	Better	Yes	39 to 40	No	No	No	NA	No	No	No	Yes	No	No	No	No	Yes	2008-08-08	12.54	67.9	Untest		No	NA	NA	NA	NA	NA	NA		Negative	No		NA	NA	Mumps
Female	5	Better	Yes	<39	No	No	No	NA	No	No	No	Yes	No	No	No	No	Yes	2008-10-08	8.94	41.44	Untest		No	NA	NA	NA	NA	NA	NA		Negative	No		NA	NA	Negative
Female	8	Better	Yes	<39	No	No	No	NA	No	No	No	No	No	No	No	No	Yes	2008-11-08	6.66	66.34	Untest		No	NA	NA	NA	NA	NA	NA		Negative	No		NA	NA	Mumps
Male	35	Better	Yes	<39	Yes	No	Yes	No	No	No	No	No	No	No	No	No	Yes	2008-11-08	7.96	79.54	Negative		Yes	2008-11-08	1.2	5	2.25	115	Negative		Negative	No		NA	Negative	Negative
Female	0.3	Better	Yes	<39	No	No	No	NA	No	No	No	No	No	No	No	No	Yes	2008-10-08	10.2	5.14	Untest		Yes	2008-12-08	0.3	2	2.44	119	Negative		Untest	No		NA	Negative	Untest other virus
Female	60	Better	Yes	<39	No	No	No	NA	No	No	No	No	No	No	No	No	Yes	2008-08-08	5.95	68.64	Untest		Yes	08-15-2008	0.4	1	3.76	120	Negative		Negative	No		NA	Negative	Negative
Male	63	Better	Yes	<39	No	No	No	NA	No	No	No	No	No	No	No	No	Yes	2008-12-08	4.09	59.44	Negative		Yes	08-13-2008	0.3	1	3.24	119	Negative		Negative	No		NA	Negative	Negative
Male	44	Better	Yes	<39	No	No	Yes	No	No	No	No	No	No	No	No	No	Yes	2008-12-08	6.06	65.94	Untest		Yes	08-16-2008	0.4	30	3.83	125	Negative		Negative	No		NA	Negative	HSV
Female	26	Not improve	Yes	<39	Yes	No	No	NA	No	No	No	No	No	No	No	No	Yes	08-13-2008	4.77	59.4	Untest		Yes	08-13-2008	0.1	3	3.23	125	Negative		Untest	No		NA	Negative	Untest other virus
Female	0.7	Better	Yes	<39	Unknown	No	No	NA	No	No	No	Yes	No	No	No	No	Yes	08-13-2008	7.75	37.24	Untest		Yes	08-15-2008	0.5	6	4.64	118	Negative		Negative	No		NA	Negative	Mumps
Male	60	Better	Yes	<39	No	No	No	NA	No	No	No	No	No	No	No	No	Yes	08-15-2008	17.49	91.44	Negative		Yes	08-16-2008	1.5	380	1.8	114	Other bacteria	sphingomonas paucimobilis	Negative	No		NA	Negative	Mumps
Male	9	Better	Yes	<39	Yes	No	No	No	No	No	No	No	No	No	No	No	Yes	08-20-2008	5.93	68.34	Untest		No	NA	NA	NA	NA	NA	NA		Negative	No		NA	NA	Negative
Female	13	Better	Yes	<39	No	No	Yes	No	No	No	No	Yes	No	No	No	No	Yes	08-22-2008	7.2	54.04	Untest		Yes	08-24-2008	0.2	10	4.23	119	Untest		Untest	No		NA	Negative	Negative
Male	40	Better	Yes	<39	Yes	No	Yes	No	No	No	No	No	No	No	No	No	Yes	08-27-2008	11.64	87.71	Untest		Yes	08-28-2008	0.2	7	3.15	116	Negative		Negative	No		NA	Negative	Mumps
Male	43	Better	No	NA	Yes	No	No	NA	No	No	No	No	No	No	No	No	Yes	2008-02-09	10.9	87.21	Negative		Yes	2008-02-09	0.48	1	3.68	129	Negative		Negative	No		NA	Negative	Negative
Male	20	Better	Yes	<39	Yes	No	No	NA	No	No	No	No	No	No	No	No	Yes	2008-07-09	8.24	68.84	Untest		Yes	2008-07-09	0.2	2	3.15	114	Negative		Negative	No		NA	Negative	Negative
Male	11	Better	No	NA	No	No	Yes	No	No	No	No	No	No	No	No	No	Yes	2008-07-09	9.58	77.84	Negative		Yes	2008-07-09	0.1	4	3.32	123	Negative		Negative	No		NA	Negative	Negative
Male	10	Better	Yes	<39	No	No	No	NA	No	No	No	No	No	No	No	No	Yes	2008-07-09	5.14	56.2	Untest		Yes	2008-08-09	0.1	8	4.01	122	Negative		Untest	No		NA	Negative	Untest other virus
Male	19	Better	Yes	<39	Yes	No	No	NA	No	No	Yes	Yes	Yes	No	Yes	No	Yes	09-15-2008	10.35	91.44	Untest		Yes	09-15-2008	0.6	10	3.73	119	Negative		Untest	No		NA	Negative	Untest other virus
Male	43	Not improve	Yes	<39	Yes	No	No	NA	No	No	No	Yes	No	No	No	No	Yes	09-20-2008	6.85	60.6	Untest		Yes	09-23-2008	0.6	3	4.46	119	Negative		Negative	No		NA	Negative	Negative
Female	80	Better	Yes	<39	No	No	No	NA	No	No	No	Yes	No	No	No	No	Yes	09-22-2008	11.55	73.24	Untest		Yes	2008-05-10	0.1	2	3.85	117	Untest		Negative	No		NA	Negative	Negative
Male	4	Better	Yes	<39	Yes	No	Yes	No	No	No	No	No	No	No	No	No	Yes	2008-03-10	3.94	75.64	Untest		No	NA	NA	NA	NA	NA	NA		Negative	No		NA	NA	enterovirus
Female	2	Not improve	Yes	<39	No	No	No	NA	No	No	No	Yes	Yes	No	Yes	No	Yes	2008-04-10	14.12	63.94	Untest		No	NA	NA	NA	NA	NA	NA		Negative	No		NA	NA	Negative
Male	0.5	Better	Yes	<39	No	No	No	NA	No	No	No	Yes	No	No	No	No	Yes	2008-04-10	12.25	72.05	Untest		Yes	2008-05-10	0	12	3.15	116	Negative		Negative	No		NA	Negative	Negative
Male	33	Better	Yes	<39	No	No	No	NA	No	No	No	Yes	No	No	No	No	Yes	2008-04-10	22.07	87.44	Negative		Yes	2008-05-10	0.7	100	4.23	135	Negative		Negative	No		NA	Negative	HSV
Female	56	Better	Yes	<39	No	No	No	NA	No	No	No	No	No	No	No	No	Yes	2008-04-10	14.65	87.24	Negative		Yes	2008-06-10	0.2	4	4.95	115	Negative		Negative	No		NA	Negative	Negative
Male	28	Better	Yes	<39	No	No	No	NA	No	No	No	No	No	No	No	No	Yes	2008-06-10	14.7	78.84	Negative		Yes	2008-08-10	0.15	2	3.03	122	Negative		Negative	No		NA	Negative	Negative
Female	5	Better	Yes	<39	No	No	Yes	No	No	No	No	Yes	No	No	No	No	Yes	2008-07-10	10.38	85.14	Untest		No	NA	NA	NA	NA	NA	NA		Negative	No		NA	NA	Negative
Male	4	Death	Yes	<39	No	No	No	NA	No	No	No	No	No	No	No	No	Yes	2008-08-10	12.58	66.54	Untest		No	NA	NA	NA	NA	NA	NA		Negative	No		NA	NA	Negative
Male	69	Better	Yes	<39	No	No	No	NA	No	No	No	No	No	No	No	No	Yes	2008-09-10	5.63	60.64	Negative		Yes	2008-09-10	2.3	5	3.24	123	Negative		Negative	No		NA	Negative	Negative
Male	4	Better	Yes	<39	No	No	Yes	No	No	No	No	No	No	No	No	No	Yes	10-13-2008	9.41	50.04	Untest		No	NA	NA	NA	NA	NA	NA		Negative	No		NA	NA	Untest other virus
Male	83	Better	Yes	<39	No	No	No	NA	No	No	No	No	No	No	No	No	Yes	10-18-2008	14.12	87.94	Negative		Yes	10-20-2008	3.3	2	3.3	103	Negative		Negative	No		NA	Negative	Negative
Female	14	Better	Yes	<39	Yes	No	No	NA	No	No	No	No	No	No	No	No	Yes	10-22-2008	4.21	13.82	Untest		Yes	10-26-2008	0.2	39	4.87	120	Negative		Untest	No		NA	Negative	Untest other virus
Male	2	Better	Yes	>40	No	No	No	NA	No	No	No	Yes	No	No	No	No	Yes	10-23-2008	10.92	68.44	Negative		No	NA	NA	NA	NA	NA	NA		Negative	No		NA	NA	enterovirus
Male	3	Death	Yes	<39	No	No	No	NA	No	No	No	No	No	No	No	No	Yes	10-25-2008	5.78	54.64	Negative		No	NA	NA	NA	NA	NA	NA		Negative	No		NA	NA	Negative
Male	4	Better	Yes	<39	No	No	No	NA	No	No	No	No	Yes	No	Yes	No	Yes	10-25-2008	13.71	88.44	Untest		Yes	10-26-2008	0	5	4.13	124	Negative		Negative	No		NA	Negative	Negative
Female	14	Better	Yes	<39	No	No	No	NA	No	No	No	No	No	No	No	No	Yes	10-26-2008	10.3	49.14	Untest		Yes	10-27-2008	0.15	4	3.68	118	Negative		Untest	No		NA	Negative	Untest other virus
Female	11	Better	Yes	39 to 40	Yes	No	Yes	No	No	No	No	No	No	No	No	No	Yes	2008-04-11	3.56	73.04	Untest		Yes	2008-04-11	0.3	3	4.2	128	Negative		Negative	No		NA	Negative	Negative
Male	33	Better	Yes	<39	No	No	No	NA	No	No	No	Yes	No	No	No	No	Yes	2008-04-11	14.23	84.11	Negative		Yes	2008-04-11	0.5	15	6.06	119	Negative		Negative	No		NA	Negative	Negative
Male	10	Better	Yes	<39	Yes	No	Yes	No	No	No	No	No	No	No	No	No	Yes	2008-07-11	7.48	85.04	Untest		No	NA	NA	NA	NA	NA	NA		Negative	No		NA	NA	Negative
Male	22	Better	Yes	<39	Yes	No	No	NA	No	No	No	No	No	No	No	No	Yes	2008-07-11	10.35	81.44	Negative		Yes	2008-08-11	2.2	370	1.87	105	Negative		Negative	No		NA	Negative	Negative
Male	10	Better	Yes	<39	Yes	No	Yes	No	No	No	No	No	No	No	No	No	Yes	2008-07-11	4.21	25.74	Untest		No	NA	NA	NA	NA	NA	NA		Negative	No		NA	NA	Negative
Male	2.5	Better	Yes	39 to 40	No	No	No	NA	No	No	No	Yes	No	No	No	No	Yes	2008-11-11	8.63	35.14	Untest		No	NA	NA	NA	NA	NA	NA		Negative	No		NA	NA	enterovirus
Male	10	Better	Yes	39 to 40	No	No	Yes	No	No	No	No	No	No	No	No	No	Yes	2008-12-11	21.99	92.61	Untest		No	NA	NA	NA	NA	NA	NA		Negative	No		NA	NA	Negative
Female	76	Not improve	Yes	<39	No	No	No	NA	No	No	No	No	No	No	No	No	Yes	11-20-2008	5.41	69.44	Negative		Yes	11-23-2008	0.6	20	3.19	116	Negative		Negative	No		NA	Negative	Negative
Male	28	Better	Yes	<39	No	No	No	NA	No	No	No	No	No	No	No	No	Yes	11-20-2008	6.91	63.7	Negative		Yes	11-21-2008	0.15	10	3.65	125	Negative		Negative	No		NA	Negative	Negative
Male	63	Not improve	Yes	<39	No	No	No	NA	No	No	No	No	No	No	No	No	Yes	11-22-2008	11.05	82.64	Negative		Yes	11-24-2008	1.2	21	2.38	122	Negative		Negative	No		NA	Negative	Negative
Female	0.6	Better	Yes	<39	Unknown	No	No	NA	No	No	No	Yes	No	No	No	No	Yes	11-27-2008	26.28	64.14	Untest		Yes	11-28-2008	0.4	6	4.28	126	Negative		Negative	No		NA	Negative	enterovirus
Male	26	Better	Yes	<39	Yes	No	No	NA	No	No	No	No	No	No	No	No	Yes	11-29-2008	13.04	81.14	Untest		Yes	11-30-2008	0.1	10	3.86	117	Negative		Untest	No		NA	Negative	Untest other virus
Male	80	Not improve	Yes	<39	No	No	No	NA	No	No	No	Yes	No	No	No	No	Yes	11-30-2008	17.11	88.64	Negative		Yes	2008-03-12	0	9	4.84	112	Negative		Negative	No		NA	Negative	Negative
Male	78	Better	Yes	<39	No	No	No	NA	No	No	No	No	No	No	No	No	Yes	2008-01-12	6.95	55.24	Untest		Yes	2008-05-12	0.7	29	2.19	115	Negative		Negative	No		NA	Negative	Negative
Male	2	Not improve	Yes	<39	No	No	No	NA	No	No	Yes	Yes	No	No	No	No	Yes	2008-11-12	17.75	85.91	Untest		No	NA	NA	NA	NA	NA	NA		Negative	No		NA	NA	Negative
Female	0.7	Better	Yes	<39	No	No	Yes	No	No	No	No	No	Yes	No	Yes	No	Yes	12-18-2008	5.3	44.74	Untest		Yes	12-19-2008	0.3	600	1.75	109	Negative		Untest	No		NA	Negative	Untest other virus
Male	4	Not improve	Yes	<39	Yes	No	No	NA	No	No	No	No	No	No	No	No	Yes	12-19-2008	13.43	39.14	Untest		No	NA	NA	NA	NA	NA	NA		Negative	No		NA	NA	enterovirus
Female	0.7	Better	Yes	<39	Unknown	No	Yes	No	No	No	No	Yes	No	No	No	No	Yes	12-21-2008	9.68	63.74	Untest		Yes	12-22-2008	0.1	9	3.06	126	Negative		Untest	No		NA	Negative	Negative
Female	43	Better	Yes	<39	No	No	No	NA	No	No	No	Yes	No	No	No	No	Yes	12-25-2008	10.8	0.8	Negative		Yes	12-26-2008	0.2	8	4.27	125	Negative		Negative	No		NA	Negative	Measles
Male	32	Better	Yes	<39	No	No	No	NA	No	No	No	No	No	No	No	No	Yes	12-27-2008	8.5	61.2	Negative		Yes	12-28-2008	1.2	250	3	111	Negative		Negative	No		NA	Negative	Negative
Female	0.7	Better	Yes	<39	No	No	Yes	No	No	No	No	Yes	No	No	No	No	Yes	12-28-2008	18.13	76.24	Streptococcus pneumonia	Streptococcus pneumonia	Yes	12-28-2008	3.5	325	2.63	103	Negative		Negative	No		NA	Negative	Negative
Male	2	Better	Yes	<39	No	No	No	NA	No	No	No	Yes	No	No	No	No	Yes	12-29-2008	13.21	89.11	Untest		Yes	12-30-2008	0.16	2	4.32	122	Negative		Negative	No		NA	Negative	enterovirus
Male	54	Not improve	Yes	<39	No	Yes	No	NA	Yes	No	Yes	No	No	No	No	No	Yes	12-31-2008	4.35	69	Fungi	Cryptococcus neoformans	Yes	12-31-2008	0.24	18	2.9	123	Negative		Negative	No		NA	Negative	Untest other virus
Male	0.2	Not improve	Yes	<39	No	No	Yes	No	No	No	No	Yes	No	No	No	No	Yes	2009-02-01	29.48	64.54	Untest		No	NA	NA	NA	NA	NA	NA		Negative	No		NA	NA	Untest other virus
Male	2	Better	Yes	39 to 40	No	No	Yes	No	No	No	No	Yes	No	No	No	No	Yes	2009-02-01	10.9	77.51	Untest		No	NA	NA	NA	NA	NA	NA		Negative	No		NA	NA	Untest other virus
Male	75	Better	Yes	<39	Yes	No	Yes	No	No	No	No	No	No	No	No	No	Yes	2009-04-01	21.3	84.24	Negative		Yes	2009-05-01	2.2	999	2.82	105	Negative		Negative	No		NA	Negative	Negative
Male	15	Better	Yes	<39	No	No	No	NA	No	No	No	No	No	No	No	No	Yes	2009-05-01	6.97	56.14	Negative		Yes	2009-05-01	0.3	2	4.15	121	Negative		Negative	No		NA	Negative	Untest other virus
Male	12	Better	Yes	<39	Yes	No	Yes	No	No	No	No	No	No	No	No	No	Yes	2009-06-01	8.19	42.24	Untest		Yes	2009-07-01	0.6	56	2.32	113	Negative		Untest	No		NA	Negative	Untest other virus
Male	33	Better	Yes	<39	No	No	Yes	No	No	No	No	Yes	No	No	No	No	Yes	2009-09-01	13.12	77.74	Negative		Yes	2009-11-01	0.15	2	4.68	120	Negative		Negative	No		NA	Negative	Untest other virus
Male	1	Better	Yes	39 to 40	No	No	No	NA	No	No	No	Yes	No	No	No	No	Yes	2009-12-01	32.67	69.04	Untest		Yes	01-14-2009	0.16	7	3.95	119	Negative		Negative	No		NA	Negative	Untest other virus
Male	29	Better	Yes	<39	Yes	No	Yes	No	No	No	No	No	No	No	No	No	Yes	01-14-2009	11.84	84.31	Negative		Yes	01-15-2009	1.3	210	1.41	120	Negative		Untest	No		NA	Negative	Untest other virus
Male	3	Better	Yes	<39	No	No	No	NA	No	No	Yes	No	No	No	No	No	Yes	01-20-2009	27.67	70.14	Untest		Yes	01-20-2009	1.2	2	3.06	121	Negative		Negative	No		NA	Negative	Untest other virus
Male	80	Better	Yes	<39	No	No	No	NA	No	No	No	No	No	No	No	No	Yes	01-21-2009	11.93	87.44	Negative		Yes	01-22-2009	1	20	6.94	130	Negative		Negative	No		NA	Negative	Untest other virus
Male	19	Better	Yes	<39	No	No	No	NA	No	No	Yes	No	No	No	No	No	Yes	01-21-2009	5.32	47.3	Negative		Yes	01-21-2009	0.6	8	3.86	119	Negative		Negative	No		NA	Negative	Untest other virus
Male	12	Better	Yes	<39	Yes	No	Yes	No	No	No	No	No	No	No	No	No	Yes	01-25-2009	7.24	65.3	Untest		Yes	01-26-2009	0.1	1	4.39	119	Negative		Negative	No		NA	Negative	Untest other virus
Male	0.4	Better	Yes	<39	No	No	No	NA	No	No	No	Yes	No	No	No	No	Yes	01-31-2009	20.18	73.64	Untest		Yes	01-31-2009	0.5	5	3.7	112	Untest		Untest	No		NA	Negative	Untest other virus
Female	10	Better	Yes	<39	No	No	Yes	Yes	No	No	No	No	No	No	No	No	Yes	01-24-2009	9.77	88.11	Untest		No	NA	NA	NA	NA	NA	NA		Negative	No		NA	NA	Untest other virus
Male	28	Better	Yes	<39	Yes	No	No	NA	No	No	No	No	No	No	No	No	Yes	01-28-2009	11.82	80.81	Negative		Yes	01-28-2009	0.2	8	1.72	108	Negative		Negative	No		NA	Negative	Untest other virus
Male	2	Better	Yes	<39	No	No	Yes	No	No	No	No	Yes	No	No	No	No	Yes	01-27-2009	10.48	76.24	Untest		No	NA	NA	NA	NA	NA	NA		Negative	No		NA	NA	Untest other virus
Male	1	Better	Yes	<39	No	No	No	NA	No	No	No	Yes	No	No	No	No	Yes	01-28-2009	11.47	45.84	Untest		Yes	01-29-2009	0.1	20	5.43	123	Negative		Negative	No		NA	Negative	Untest other virus
Male	0.8	Better	Yes	<39	No	No	Yes	No	No	No	No	No	No	No	No	No	Yes	2009-06-02	15.16	84.14	Untest		No	NA	NA	NA	NA	NA	NA		Negative	No		NA	NA	Untest other virus
Male	0.3	Not improve	Yes	39 to 40	No	No	No	NA	No	No	No	Yes	No	No	No	No	Yes	2009-10-02	50.18	31.84	Untest		No	NA	NA	NA	NA	NA	NA		Negative	No		NA	NA	Untest other virus
Male	10	Not improve	Yes	<39	No	No	Yes	No	No	No	No	No	No	No	No	No	Yes	2009-12-02	11.4	71.6	Untest		No	NA	NA	NA	NA	NA	NA		Negative	No		NA	NA	Untest other virus
Female	43	Better	Yes	<39	Yes	No	Yes	No	No	No	No	No	No	No	No	No	Yes	2009-12-02	8.1	46.54	Negative		Yes	02-14-2009	0.5	8	3.62	118	Negative		Negative	No		NA	Negative	Untest other virus
Male	52	Better	Yes	<39	No	No	Yes	No	No	No	No	No	No	No	No	No	Yes	02-15-2009	7.53	85.21	Negative		Yes	02-16-2009	1	31	3.71	116	Negative		Negative	No		NA	Negative	Untest other virus
Female	1	Better	Yes	<39	No	No	No	NA	No	No	Yes	Yes	Yes	No	No	No	Yes	02-16-2009	6.09	24.82	Untest		No	NA	NA	NA	NA	NA	NA		Negative	No		NA	NA	Untest other virus
Male	0.4	Not improve	Yes	39 to 40	Unknown	No	No	NA	No	No	Yes	Yes	No	No	No	No	Yes	02-17-2009	2.28	41.34	Untest		No	NA	NA	NA	NA	NA	NA		Negative	No		NA	NA	Untest other virus
Female	29	Better	Yes	<39	Yes	No	Yes	No	No	No	No	No	No	No	No	Yes	Yes	02-23-2009	10.43	57.2	Negative		Yes	02-23-2009	0.9	5	2.67	114	Negative		Negative	No		NA	Negative	Untest other virus
Male	1.5	Better	Yes	39 to 40	No	No	No	NA	No	No	No	Yes	Yes	No	Yes	No	Yes	02-26-2009	15.76	61.74	Untest		No	NA	NA	NA	NA	NA	NA		Untest	No		NA	NA	Untest other virus
Male	4	Better	Yes	39 to 40	No	No	No	NA	No	No	No	Yes	No	No	No	No	Yes	02-28-2009	12.01	73.01	Untest		No	NA	NA	NA	NA	NA	NA		Untest	No		NA	NA	Untest other virus
Female	40	Better	Yes	<39	Yes	No	Yes	No	No	No	No	No	No	No	No	No	Yes	2009-02-03	39.46	77.54	Untest		Yes	2009-03-03	0.3	9	3.37	128	Untest		Negative	No		NA	Negative	Untest other virus
Male	1.3	Better	Yes	<39	No	No	No	NA	No	No	No	Yes	No	No	No	No	Yes	2009-10-03	13.42	31.34	Untest		No	NA	NA	NA	NA	NA	NA		Negative	No		NA	NA	Untest other virus
Male	15	Better	Yes	<39	No	No	No	NA	No	No	No	No	No	No	No	No	Yes	03-14-2009	7.77	48.1	Untest		No	NA	NA	NA	NA	NA	NA		Negative	No		NA	NA	Untest other virus
Male	2.5	Better	Yes	<39	No	No	No	NA	No	No	No	Yes	No	No	No	No	Yes	03-14-2009	11.97	75.21	Untest		No	NA	NA	NA	NA	NA	NA		Negative	No		NA	NA	Untest other virus
Male	9	Better	Yes	<39	No	No	Yes	No	No	No	No	Yes	No	No	No	No	Yes	03-20-2009	19.14	81.81	Untest		Yes	03-21-2009	0.1	7	3.6	113	Negative		Negative	No		NA	Negative	Untest other virus
Male	40	Better	Yes	<39	No	No	No	NA	No	No	No	No	No	No	No	No	Yes	03-26-2009	6.17	60	Negative		Yes	03-27-2009	0	1	3.64	122	Negative		Negative	No		NA	Negative	Untest other virus
Male	1.5	Better	Yes	<39	No	No	No	NA	No	No	No	Yes	No	No	No	No	Yes	03-26-2009	12.11	57.04	Untest		Yes	03-27-2009	0.15	5	4.94	124	Negative		Negative	No		NA	Negative	Untest other virus
Male	78	Better	Yes	<39	No	No	No	NA	No	No	No	No	No	No	No	No	Yes	03-30-2009	14.96	86.84	Untest		Yes	03-29-2009	1	112	3.18	100	Untest		Negative	No		NA	Untest	Untest other virus
Male	4	Better	Yes	<39	No	No	No	NA	No	No	No	No	No	No	No	No	Yes	03-29-2009	12.41	34.44	Untest		No	NA	NA	NA	NA	NA	NA		Negative	No		NA	NA	Untest other virus
Male	7	Better	Yes	39 to 40	Yes	No	Yes	No	No	No	No	No	No	No	No	No	Yes	2009-04-04	25.8	89.54	Untest		Yes	2009-07-04	0.2	52	3.4	116	Negative		Untest	No		NA	Negative	Untest other virus
Male	3	Death	Yes	<39	No	No	No	NA	No	No	No	Yes	Yes	No	Yes	No	Yes	04-14-2009	23.81	77.04	Untest		No	NA	NA	NA	NA	NA	NA		Negative	No		NA	NA	Untest other virus
Female	7	Better	Yes	<39	No	No	No	NA	No	No	No	Yes	No	No	No	No	Yes	04-14-2009	22.86	61.64	Untest		No	NA	NA	NA	NA	NA	NA		Negative	No		NA	NA	Untest other virus
Male	23	Better	Yes	<39	Yes	No	No	NA	No	No	No	No	No	No	No	No	Yes	04-14-2009	17.57	87.51	Negative		Yes	04-16-2009	0.2	999	2.91	117	Negative		Negative	No		NA	Negative	Untest other virus
Female	0.7	Better	Yes	<39	No	No	No	NA	No	No	No	Yes	No	No	No	No	Yes	04-18-2009	7.64	54.7	Untest		No	NA	NA	NA	NA	NA	NA		Negative	No		NA	NA	Untest other virus
Female	0.4	Better	Yes	<39	No	No	No	NA	No	No	No	Yes	No	No	No	No	Yes	04-20-2009	13.23	76.91	Untest		Yes	04-21-2009	0.2	9	4.18	120	Negative		Negative	No		NA	Negative	Untest other virus
Male	7	Better	Yes	<39	Yes	No	Yes	No	No	No	No	No	No	No	No	No	Yes	04-24-2009	16.54	78.61	Negative		Yes	04-24-2009	0.13	7	4.55	118	Negative		Untest	No		NA	Negative	Untest other virus
Male	1.5	Better	Yes	<39	No	No	No	NA	No	No	Yes	Yes	No	No	No	No	Yes	04-28-2009	12.59	64.14	Untest		No	NA	NA	NA	NA	NA	NA		Negative	No		NA	NA	Untest other virus
Female	17	Better	Yes	<39	No	No	No	NA	No	No	No	No	No	No	No	No	Yes	04-30-2009	8.07	57.14	Negative		Yes	2009-01-05	0.3	10	3.28	119	Negative		Negative	No		NA	Negative	Untest other virus
Female	30	Better	Yes	<39	No	No	No	NA	No	No	No	No	No	No	No	No	Yes	2009-07-05	5.5	49.24	Negative		Yes	2009-07-05	0.1	10	3.36	118	Negative		Negative	No		NA	Negative	Untest other virus
Male	10	Better	Yes	<39	No	No	No	NA	No	No	No	Yes	No	No	No	No	Yes	2009-11-05	11.71	18.44	Untest		Yes	05-16-2009	0.4	2	5.99	133	Negative		Negative	No		NA	Negative	Untest other virus
Female	0.9	Not improve	Yes	<39	No	No	No	NA	No	No	No	Yes	No	No	No	No	Yes	05-13-2009	30.82	89.54	Untest		No	NA	NA	NA	NA	NA	NA		Positive	No		NA	NA	JE
Female	7	Better	Yes	<39	Yes	No	Yes	No	No	No	No	No	No	No	No	No	Yes	05-19-2009	9	67.4	Untest		Yes	05-21-2009	0.1	15	3.58	115	Negative		Untest	No		NA	Negative	Untest other virus
Male	9	Better	Yes	<39	Yes	No	Yes	No	No	No	No	No	No	No	No	No	Yes	05-22-2009	3.66	47.2	Untest		Yes	05-23-2009	0.1	1	3.55	121	Negative		Negative	No		NA	Negative	Untest other virus
Female	4	Better	Yes	<39	Yes	No	No	NA	No	No	No	Yes	No	No	No	No	Yes	05-22-2009	9.58	71.04	Untest		No	NA	NA	NA	NA	NA	NA		Negative	No		NA	NA	Untest other virus
Male	7	Better	Yes	<39	No	No	No	NA	No	No	No	Yes	No	No	No	No	Yes	05-24-2009	15.98	69.04	Untest		Yes	05-25-2009	0.2	10	4.12	121	Negative		Negative	No		NA	Negative	Untest other virus
Female	45	Better	Yes	<39	Yes	No	No	NA	No	No	No	No	No	No	No	Yes	Yes	05-26-2009	8.83	83.91	Negative		Yes	05-26-2009	0.9	9	3.53	129	Negative		Negative	No		NA	Negative	Untest other virus
Female	4	Not improve	Yes	<39	No	No	No	NA	No	No	No	Yes	No	No	No	No	Yes	05-28-2009	12.41	83.64	Untest		No	NA	NA	NA	NA	NA	NA		Negative	No		NA	NA	Untest other virus
Female	51	Better	Yes	<39	Yes	No	Yes	No	No	No	No	No	No	No	No	No	Yes	05-30-2009	6.14	64.2	Untest		Yes	05-30-2009	1.5	2	1.43	121	Untest		Untest	No		NA	Negative	Untest other virus
Female	74	Better	Yes	<39	Yes	No	No	NA	No	No	No	No	No	No	No	No	Yes	2009-07-06	8.04	54.24	Negative		Yes	2009-07-06	0.15	2	3.29	118	Negative		Negative	No		NA	Negative	Untest other virus
Male	0.6	Better	Yes	<39	No	No	No	NA	No	No	No	Yes	Yes	No	Yes	No	Yes	2009-10-06	13.73	63.04	Untest		Yes	2009-12-06	2.2	200	2.7	121	Negative		Untest	No		NA	Negative	Untest other virus
Male	63.5	Better	No	NA	Yes	Yes	Yes	No	No	No	No	No	No	No	No	No	Yes	2009-11-06	7.49	62.14	Negative		Yes	06-14-2009	0.7	350	0.97	115	Negative		Negative	No		NA	Negative	Untest other virus
Male	83	Better	Yes	<39	Yes	No	No	NA	No	No	No	No	No	No	No	No	Yes	06-16-2009	10.22	80.81	Untest		Yes	06-20-2009	0.01	112	3.52	110	Negative		Negative	No		NA	Negative	Untest other virus
Female	10	Better	Yes	<39	Yes	No	No	NA	No	No	No	No	No	No	No	No	Yes	06-16-2009	39.29	95.54	Untest		No	NA	NA	NA	NA	NA	NA		Negative	No		NA	NA	Untest other virus
Female	71	Better	Yes	<39	Yes	No	Yes	No	No	No	No	No	No	No	No	No	Yes	06-16-2009	7.23	72.11	Untest		Yes	06-16-2009	2.54	11	6.59	965	Negative		Negative	No		NA	Negative	Untest other virus
Male	1.3	Death	Yes	<39	No	No	No	NA	No	No	No	Yes	No	No	No	No	Yes	06-16-2009	23.47	66.34	Untest		No	NA	NA	NA	NA	NA	NA		Negative	No		NA	NA	Untest other virus
Male	6.2	Better	Yes	<39	No	No	No	NA	No	No	No	No	No	No	No	No	Yes	06-19-2009	4.3	46.9	Untest		No	NA	NA	NA	NA	NA	NA		Negative	No		NA	NA	Untest other virus
Female	9.1	Better	Yes	<39	Yes	No	Yes	No	No	No	No	No	No	No	No	No	Yes	06-19-2009	15.77	90.91	Untest		No	NA	NA	NA	NA	NA	NA		Negative	No		NA	NA	Untest other virus
Female	2.5	Not improve	Yes	<39	No	No	No	NA	No	No	No	No	No	No	No	No	Yes	06-22-2009	12.1	70.2	Untest		Yes	06-24-2009	0.4	32	4.13	122	Negative		Negative	No		NA	Negative	Untest other virus
Male	39	Better	Yes	<39	No	No	No	NA	No	No	No	No	No	No	No	No	Yes	06-23-2009	14.84	56.2	Negative		Yes	06-24-2009	2.1	8	2.09	121	Negative		Negative	No		NA	Negative	Untest other virus
Male	2.7	Better	Yes	<39	Unknown	No	No	NA	No	No	No	No	No	No	No	No	Yes	06-24-2009	17.05	60.64	Untest		Yes	06-25-2009	0.15	2	3.85	1303	Negative		Negative	No		NA	Negative	Untest other virus
Male	2.5	Better	No	NA	Unknown	No	Yes	No	No	No	No	Yes	No	No	No	No	Yes	06-25-2009	7.44	31.04	Untest		Yes	06-26-2009	0.1	500	1.5	125	Negative		Positive	No		NA	Positive	JE
Male	13	Not improve	Yes	<39	Yes	No	Yes	No	No	No	Yes	Yes	No	No	No	No	Yes	06-29-2009	4.96	74.24	Untest		No	NA	NA	NA	NA	NA	NA		Negative	No		NA	NA	Untest other virus
Female	14.6	Better	Yes	39 to 40	Yes	No	Yes	No	No	No	No	No	No	No	No	No	Yes	06-30-2009	11.87	52.64	Untest		Yes	2009-02-07	0.42	5	4.78	1229	Negative		Negative	No		NA	Negative	Untest other virus
Male	4	Not improve	Yes	<39	Yes	No	No	NA	No	No	No	Yes	No	No	No	No	Yes	2009-06-07	15.7	84.71	Untest		Yes	2009-07-07	0.5	600	5.38	1152	Negative		Positive	No		NA	Positive	JE
Female	0.9	Better	Yes	39 to 40	Yes	No	No	NA	No	No	No	Yes	No	No	No	No	Yes	2009-11-07	9.25	16.6	Untest		No	NA	NA	NA	NA	NA	NA		Positive	No		NA	NA	JE
Female	7	Better	Yes	<39	No	No	No	NA	No	No	No	No	No	No	No	No	Yes	07-13-2009	17.88	89.54	Untest		No	NA	NA	NA	NA	NA	NA		Negative	No		NA	NA	Untest other virus
Female	5	Better	No	NA	No	No	No	NA	Yes	Yes	No	No	No	No	No	No	Yes	07-14-2009	10.39	44.74	Untest		No	NA	NA	NA	NA	NA	NA		Negative	No		NA	NA	Untest other virus
Male	0.8	Better	Yes	39 to 40	Unknown	No	No	NA	No	No	No	Yes	No	No	No	No	Yes	07-14-2009	24.97	50.24	Untest		No	NA	NA	NA	NA	NA	NA		Negative	No		NA	NA	Untest other virus
Male	10	Better	Yes	<39	Yes	No	No	NA	No	No	No	No	No	No	No	No	Yes	07-14-2009	6.37	52.64	Untest		No	NA	NA	NA	NA	NA	NA		Negative	No		NA	NA	Untest other virus
Male	50	Better	Yes	<39	No	No	No	NA	No	No	No	No	No	No	Yes	No	Yes	07-16-2009	7.15	50.1	Negative		Yes	07-16-2009	1.4	500	2.15	117	Negative		Negative	No		NA	Negative	Untest other virus
Male	63	Not improve	No	NA	No	No	No	NA	No	No	No	No	No	No	No	No	Yes	07-16-2009	5.3	43.84	Negative		Yes	07-17-2009	1.3	2	4.44	121	Negative		Negative	No		NA	Negative	Untest other virus
Male	45	Not improve	No	NA	Yes	No	Yes	No	No	No	No	No	No	No	No	No	Yes	07-18-2009	6.83	64.6	Negative		Yes	07-18-2009	4.2	8	3.28	104	Negative		Negative	No		NA	Negative	Untest other virus
Female	0.3	Better	Yes	<39	No	No	No	NA	No	No	No	Yes	No	No	No	No	Yes	07-18-2009	27.21	41.04	Untest		No	NA	NA	NA	NA	NA	NA		Negative	No		NA	NA	Untest other virus
Female	1.7	Better	Yes	<39	No	No	No	NA	No	No	No	Yes	No	No	No	No	Yes	07-19-2009	21.62	70.64	Untest		No	NA	NA	NA	NA	NA	NA		Negative	No		NA	NA	Untest other virus
Male	1	Better	Yes	<39	Unknown	No	No	NA	Yes	Yes	No	No	No	No	No	No	Yes	07-24-2009	8.72	74.91	Untest		Yes	07-26-2009	0.2	8	5.66	120	Untest		Negative	No		NA	Negative	Untest other virus
Female	2.5	Better	Yes	39 to 40	Unknown	Yes	Yes	No	No	No	No	Yes	No	No	No	No	Yes	07-26-2009	7.96	65.3	Untest		Yes	07-27-2009	0.19	8	7.1	116	Negative		Negative	No		NA	Negative	Untest other virus
Male	0.8	Better	Yes	<39	No	Yes	No	NA	No	No	No	Yes	No	No	No	No	Yes	07-27-2009	6.77	68.74	Untest		Yes	07-28-2009	0.5	2	4.39	130	Negative		Negative	No		NA	Negative	Untest other virus
Male	5	Better	No	NA	Yes	No	Yes	Yes	No	No	No	No	No	No	No	No	Yes	07-26-2009	14.7	62.34	Untest		No	NA	NA	NA	NA	NA	NA		Negative	No		NA	NA	Untest other virus
Male	0.4	Better	No	NA	No	No	No	NA	No	No	No	Yes	No	No	No	No	Yes	07-26-2009	24	52.44	Untest		Yes	07-27-2009	0.3	10	4.4	120	Negative		Negative	No		NA	Negative	Untest other virus
Male	1	Better	Yes	<39	Yes	No	Yes	No	No	No	Yes	Yes	No	No	No	No	Yes	07-29-2009	12.67	76.14	Untest		No	NA	NA	NA	NA	NA	NA		Negative	No		NA	NA	Untest other virus
Male	0.9	Better	No	NA	Unknown	No	No	NA	No	No	No	Yes	No	No	No	No	Yes	2009-01-08	19.75	55.94	Untest		No	NA	NA	NA	NA	NA	NA		Negative	No		NA	NA	Untest other virus
Female	14	Better	Yes	<39	No	No	No	NA	Yes	No	Yes	Yes	No	No	No	No	Yes	2009-02-08	17.18	77.84	Untest		No	NA	NA	NA	NA	NA	NA		Negative	No		NA	NA	Untest other virus
Male	5	Better	Yes	39 to 40	Yes	No	No	NA	No	No	No	Yes	No	No	No	No	Yes	2009-02-08	12.83	83.54	Untest		No	NA	NA	NA	NA	NA	NA		Negative	No		NA	NA	Untest other virus
Female	70	Cure	No	<39	No	No	No	NA	No	No	No	No	No	No	No	No	Yes	2009-02-08	5.91	66.2	Negative		Yes	2009-02-08	0.3	2	2.75	120	Negative		Negative	No		NA	Negative	Untest other virus
Female	0.7	Better	No	NA	Unknown	No	No	NA	No	No	No	Yes	No	No	No	No	Yes	2009-06-08	30.8	87.34	Untest		No	NA	NA	NA	NA	NA	NA		Negative	No		NA	NA	Untest other virus
Male	3	Better	Yes	39 to 40	Unknown	No	No	NA	No	No	No	Yes	No	No	No	No	Yes	2009-06-08	13.21	69.2	Untest		No	NA	NA	NA	NA	NA	NA		Negative	No		NA	NA	Untest other virus
Female	1	Better	Yes	39 to 40	Unknown	No	No	NA	No	No	No	Yes	No	No	No	No	Yes	2009-08-08	16.58	80.94	Untest		Yes	2009-10-08	0.2	200	5.3	125	Negative		Negative	No		NA	Negative	Untest other virus
Female	22	Better	Yes	<39	No	No	No	NA	No	No	No	Yes	Yes	No	Yes	No	Yes	2009-08-08	10.1	81.74	Negative		Yes	2009-09-08	3	5	4.25	118	Negative		Negative	No		NA	Negative	Untest other virus
Male	1	Better	Yes	<39	Unknown	No	No	NA	No	No	No	Yes	No	No	No	No	Yes	08-13-2009	25.21	73.9	Untest		No	NA	NA	NA	NA	NA	NA		Negative	No		NA	NA	Untest other virus
Male	1	Better	Yes	<39	Unknown	No	No	NA	No	No	No	Yes	No	No	No	No	Yes	08-14-2009	16.17	56.74	Untest		No	NA	NA	NA	NA	NA	NA		Negative	No		NA	NA	Untest other virus
Female	0.6	Better	Yes	39 to 40	Unknown	No	No	NA	No	No	No	Yes	No	No	No	Yes	Yes	08-15-2009	6.07	36.84	Untest		No	NA	NA	NA	NA	NA	NA		Negative	No		NA	NA	Untest other virus
Female	14.6	Better	Yes	<39	Yes	No	Yes	No	No	No	No	No	No	No	No	No	Yes	08-22-2009	9.49	64.14	Negative		Yes	08-23-2009	0.23	2	1.3	1177	Negative		Negative	No		NA	Negative	Untest other virus
Male	22	Better	No	NA	No	No	Yes	No	No	No	No	No	No	No	No	No	Yes	08-24-2009	14.63	68.04	Negative		Yes	08-24-2009	0.15	2	3.96	1236	Negative		Negative	No		NA	Negative	Untest other virus
Female	8	Better	Yes	39 to 40	No	No	Yes	No	No	No	No	Yes	No	No	No	No	Yes	08-27-2009	21.48	66.34	Untest		Yes	08-26-2009	0.12	0	5.22	1182	Negative		Negative	No		NA	Negative	Untest other virus
Male	14	Better	Yes	<39	Yes	No	Yes	No	No	No	No	No	No	No	No	No	Yes	08-26-2009	19.3	85.84	Untest		Yes	08-26-2009	6.1	510	0.05	1062	Negative		Negative	No		NA	Negative	Untest other virus
Male	4	Better	No	NA	No	No	No	NA	No	No	Yes	Yes	No	No	No	No	Yes	08-28-2009	17.33	83.24	Untest		No	NA	NA	NA	NA	NA	NA		Negative	No		NA	NA	Untest other virus
Female	53	Better	No	NA	No	No	No	NA	No	No	No	No	No	No	No	No	Yes	08-29-2009	4.91	35.84	Negative		Yes	08-29-2009	1	900	3.7	1132	Negative		Negative	No		NA	Negative	Untest other virus
Male	73	Better	No	NA	Yes	No	Yes	No	No	No	No	No	No	No	No	No	Yes	08-26-2009	6.19	74.24	Untest		Yes	2009-01-09	0.4	200	3.39	118	Negative		Untest	No		NA	Negative	Untest other virus
Male	2	Better	Yes	<39	Unknown	No	Yes	No	No	No	No	No	No	No	No	Yes	Yes	08-29-2009	17.27	69.74	Untest		Yes	08-31-2009	0.1	68	4.06	121	Negative		Untest	No		NA	Negative	Untest other virus
Female	60	Better	Yes	>40	No	No	Yes	No	No	No	No	No	No	No	No	No	Yes	09-14-2009	8.78	77.54	Negative		Yes	09-14-2009	0.01	2	6.9	122	Negative		Negative	No		NA	Negative	Untest other virus
Male	57	Better	Yes	<39	Yes	No	No	NA	No	No	No	No	No	No	No	No	Yes	09-16-2009	12.48	79.94	Negative		Yes	09-16-2009	0.3	900	3.98	119	Negative		Negative	No		NA	Negative	Untest other virus
Female	41	Better	No	NA	No	No	No	NA	No	No	No	No	No	No	No	No	Yes	09-16-2009	11.31	82.84	Negative		Yes	09-17-2009	0.2	300	3.54	116	Negative		Negative	No		NA	Negative	Untest other virus
Male	42	Better	Yes	39 to 40	Yes	No	Yes	No	No	No	No	No	No	No	No	No	Yes	09-19-2009	11.87	68.84	Negative		Yes	09-20-2009	0.5	450	2.91	117	Negative		Negative	No		NA	Negative	Untest other virus
Male	30	Better	No	NA	Yes	No	No	NA	No	No	No	No	No	No	No	No	Yes	09-21-2009	10.72	69.24	Negative		Yes	09-20-2009	0.2	200	3.81	120	Negative		Negative	No		NA	Negative	Untest other virus
Male	12	Better	No	NA	No	No	Yes	No	No	No	No	No	No	No	No	No	Yes	09-20-2009	8.14	79.04	Untest		No	NA	NA	NA	NA	NA	NA		Negative	No		NA	NA	Untest other virus
Female	0.6	Not improve	No	NA	Unknown	No	Yes	No	No	No	No	Yes	No	No	No	No	Yes	09-21-2009	13.47	19.14	Untest		No	NA	NA	NA	NA	NA	NA		Negative	No		NA	NA	Untest other virus
Male	8	Better	No	NA	Yes	No	Yes	No	No	No	No	No	No	No	No	No	Yes	09-25-2009	10.7	69.64	Untest		No	NA	NA	NA	NA	NA	NA		Negative	No		NA	NA	Untest other virus
Male	2	Better	No	NA	Unknown	No	No	NA	No	No	No	Yes	No	No	No	No	Yes	2009-02-10	10.13	40.44	Untest		No	NA	NA	NA	NA	NA	NA		Negative	No		NA	NA	Untest other virus
Male	0.6	Better	No	NA	Unknown	No	Yes	No	No	No	No	No	No	No	No	No	Yes	2009-04-10	4.01	37	Other bacteria	Kocuria roseus	Yes	2009-04-10	0.23	8	4	125	Negative		Negative	No		NA	Negative	Untest other virus
Female	2.5	Better	Yes	39 to 40	Unknown	No	No	NA	No	No	No	Yes	No	No	No	No	Yes	2009-06-10	28.59	84.44	Untest		No	NA	NA	NA	NA	NA	NA		Negative	No		NA	NA	Untest other virus
Female	10	Better	Yes	39 to 40	No	No	No	NA	No	No	No	Yes	No	No	No	No	Yes	2009-07-10	19.67	86.54	Untest		Yes	2009-08-10	0.6	170	3.77	1158	Untest		Negative	No		NA	Negative	Untest other virus
Female	3	Better	No	NA	Unknown	No	Yes	No	No	No	No	No	No	No	No	No	Yes	2009-11-10	10.84	48.74	Untest		No	NA	NA	NA	NA	NA	NA		Negative	No		NA	NA	Untest other virus
Male	11	Better	No	NA	Yes	No	Yes	No	No	No	No	Yes	No	No	No	No	Yes	10-13-2009	19.86	85.64	Untest		No	NA	NA	NA	NA	NA	NA		Negative	No		NA	NA	Untest other virus
Male	0.9	Better	Yes	39 to 40	No	No	No	NA	No	No	No	Yes	No	No	No	No	Yes	10-17-2009	12.94	56.64	Untest		No	NA	NA	NA	NA	NA	NA		Negative	No		NA	NA	Untest other virus
Male	1.8	Better	No	NA	Unknown	Yes	Yes	No	No	No	No	Yes	No	No	No	No	Yes	10-15-2009	12.41	31.14	Untest		No	NA	NA	NA	NA	NA	NA		Negative	No		NA	NA	Untest other virus
Male	72	Better	No	NA	No	No	No	NA	No	No	No	No	No	No	No	No	Yes	10-18-2009	13.07	84.84	Negative		Yes	10-22-2009	1.1	190	4.61	1213	Negative		Untest	No		NA	Untest	Untest other virus
Male	63	Better	No	NA	No	No	Yes	Yes	No	No	No	No	No	No	No	No	Yes	10-20-2009	10.06	88.04	Negative		Yes	10-21-2009	0.7	300	1.58	110	Negative		Negative	No		NA	Negative	Untest other virus
Male	12	Better	No	NA	No	No	No	NA	No	No	Yes	No	No	No	No	No	Yes	10-23-2009	5.98	39.34	Untest		No	NA	NA	NA	NA	NA	NA		Negative	No		Negative	NA	Untest other virus
Male	4	Better	No	NA	No	No	No	NA	No	No	No	Yes	No	No	No	No	Yes	10-23-2009	19.78	66.84	Untest		No	NA	NA	NA	NA	NA	NA		Negative	No		NA	NA	Untest other virus
Female	52	Better	Yes	<39	Yes	No	No	NA	No	No	No	No	No	No	No	No	Yes	10-23-2009	7.72	77.64	Negative		Yes	10-24-2009	0.7	10	3.18	118	Negative		Negative	No		NA	Negative	Untest other virus
Male	6	Better	Yes	<39	No	No	No	NA	No	No	No	Yes	No	No	No	No	Yes	10-25-2009	8.67	78.34	Untest		Yes	10-26-2009	0.4	5	5.89	115	Untest		Negative	No		NA	Negative	Untest other virus
Male	13	Better	No	NA	No	No	No	NA	No	No	No	No	No	No	No	No	Yes	10-27-2009	8.14	59.24	Untest		No	NA	NA	NA	NA	NA	NA		Negative	No		NA	NA	Untest other virus
Male	1	Better	Yes	<39	Unknown	Yes	Yes	No	No	No	No	No	No	No	No	No	Yes	10-28-2009	4.91	24.84	Untest		No	NA	NA	NA	NA	NA	NA		Negative	No		NA	NA	Untest other virus
Female	1.5	Better	Yes	<39	Unknown	No	No	NA	No	No	No	Yes	No	No	No	No	Yes	2009-01-11	16.91	77.64	Untest		Yes	2009-02-11	0.15	2	3.37	114	Negative		Negative	No		NA	Negative	Untest other virus
Male	13	Better	No	NA	No	No	No	NA	No	No	No	Yes	No	No	No	No	Yes	2009-02-11	11.53	87.34	Untest		Yes	2009-03-11	0.15	1	4.64	116	Negative		Negative	No		NA	Negative	Untest other virus
Male	4	Better	No	NA	No	No	No	NA	No	No	No	No	No	No	No	No	Yes	10-24-2009	14.45	53.04	Untest		Yes	2009-01-11	NA	NA	NA	NA	Negative		Negative	No		NA	Untest	Untest other virus
Male	12	Better	Yes	<39	Unknown	No	Yes	No	No	No	No	No	No	No	No	No	Yes	2009-04-11	12.92	90.04	Untest		Yes	2009-08-11	0.1	6	3.7	110	Negative		Untest	No		NA	Negative	Untest other virus
Female	0.6	Better	Yes	<39	Unknown	No	No	NA	No	No	No	No	No	No	No	No	Yes	2009-05-11	18.2	59.04	Untest		No	NA	NA	NA	NA	NA	NA		Negative	No		NA	NA	Untest other virus
Male	1	Better	No	NA	No	Yes	No	NA	No	No	No	Yes	No	No	No	No	Yes	2009-07-11	29.11	72.24	Untest		No	NA	NA	NA	NA	NA	NA		Untest	No		NA	NA	Untest other virus
Female	2	Better	No	NA	Unknown	No	No	NA	No	No	No	Yes	No	No	No	No	Yes	2009-09-11	17.8	72.04	Untest		No	NA	NA	NA	NA	NA	NA		Negative	No		NA	NA	Untest other virus
Male	6	Better	Yes	39 to 40	Unknown	No	No	NA	No	No	No	Yes	No	No	No	No	Yes	2009-09-11	8.65	83.84	Untest		No	NA	NA	NA	NA	NA	NA		Negative	No		NA	NA	Untest other virus
Male	43	Better	No	NA	Yes	No	No	NA	No	No	No	No	No	No	No	No	Yes	2009-10-11	8.48	81.84	Negative		Yes	2009-10-11	0.15	3	4.41	125	Negative		Positive	No		NA	Negative	JE
Female	15	Better	No	NA	No	No	No	NA	No	No	No	Yes	No	No	No	No	Yes	2009-11-11	9.05	52.94	Untest		No	NA	NA	NA	NA	NA	NA		Negative	No		NA	NA	Untest other virus
Male	4	Better	Yes	<39	Unknown	No	No	NA	No	No	No	Yes	No	No	No	No	Yes	2009-02-11	29.66	69.44	Untest		No	NA	NA	NA	NA	NA	NA		Negative	No		NA	NA	Untest other virus
Female	5	Better	Yes	<39	Unknown	No	Yes	No	No	No	No	No	No	No	No	No	Yes	11-13-2009	9.31	76.04	Untest		No	NA	NA	NA	NA	NA	NA		Negative	No		NA	NA	Untest other virus
Female	20	Better	No	NA	Yes	No	Yes	No	No	No	No	No	No	No	No	No	Yes	11-13-2009	6.11	71.34	Negative		Yes	11-15-2009	0.6	50	2.21	105	Negative		Negative	No		NA	Negative	Untest other virus
Male	40	Better	Yes	39 to 40	Yes	No	No	NA	No	No	No	No	No	No	No	No	Yes	2009-04-11	10.13	83.14	Negative		Yes	11-15-2009	1.6	47	1.81	99	Negative		Negative	No		NA	Negative	Untest other virus
Male	9	Better	No	NA	Yes	No	Yes	No	No	No	No	No	No	No	No	No	Yes	2009-05-11	7.84	58.64	Untest		No	NA	NA	NA	NA	NA	NA		Negative	No		NA	NA	Untest other virus
Female	10	Better	Yes	39 to 40	No	No	No	NA	No	No	No	Yes	No	No	No	No	Yes	11-15-2009	34.78	46.7	Untest		No	NA	NA	NA	NA	NA	NA		Negative	No		NA	NA	Untest other virus
Male	70	Better	No	NA	Yes	No	No	NA	No	No	No	No	No	No	No	No	Yes	2009-08-11	6.85	63.44	Untest		No	NA	NA	NA	NA	NA	NA		Untest	No		NA	NA	Untest other virus
Male	1.3	Better	Yes	39 to 40	Unknown	No	No	NA	No	No	No	Yes	No	No	No	No	Yes	11-16-2009	12.2	0.59	Untest		No	NA	NA	NA	NA	NA	NA		Negative	No		NA	NA	Untest other virus
Male	3	Better	Yes	39 to 40	Unknown	No	No	NA	No	No	No	Yes	No	No	No	No	Yes	11-16-2009	14.62	75.04	Untest		No	NA	NA	NA	NA	NA	NA		Negative	No		NA	NA	Untest other virus
Male	6	Better	Yes	<39	Unknown	No	No	NA	No	No	Yes	No	No	No	No	No	Yes	11-16-2009	8.07	70.64	Untest		No	NA	NA	NA	NA	NA	NA		Negative	No		NA	NA	Untest other virus
Male	3	Better	No	NA	Unknown	No	Yes	No	No	No	No	Yes	No	No	No	No	Yes	11-19-2009	17.5	54.7	Untest		No	NA	NA	NA	NA	NA	NA		Negative	No		NA	NA	Untest other virus
Female	4	Better	No	NA	Yes	No	No	NA	No	No	No	Yes	No	No	No	No	Yes	11-20-2009	11.27	62.24	Untest		No	NA	NA	NA	NA	NA	NA		Negative	No		NA	NA	Untest other virus
Female	3	Better	Yes	<39	Unknown	No	No	NA	No	No	No	Yes	No	No	No	No	Yes	11-23-2009	18.4	0.86	Untest		No	NA	NA	NA	NA	NA	NA		Negative	No		NA	NA	Untest other virus
Male	3	Better	No	NA	Unknown	No	No	NA	No	No	No	Yes	No	No	No	No	Yes	11-24-2009	14.9	0.65	Untest		No	NA	NA	NA	NA	NA	NA		Negative	No		NA	NA	Untest other virus
Male	8	Better	Yes	<39	No	No	No	NA	No	No	No	Yes	No	No	No	No	Yes	11-24-2009	9.3	0.8	Untest		No	NA	NA	NA	NA	NA	NA		Negative	No		NA	NA	Untest other virus
Male	1.7	Better	No	NA	Unknown	No	No	NA	No	No	No	No	No	No	No	No	Yes	11-25-2009	14.8	0.23	Untest		No	NA	NA	NA	NA	NA	NA		Negative	No		NA	NA	Untest other virus
Male	1	Better	No	NA	Unknown	No	No	NA	No	No	No	Yes	No	No	No	Yes	Yes		NA	NA	Untest		No	NA	NA	NA	NA	NA	NA		Negative	No		NA	NA	Untest other virus
Female	7	Better	No	NA	Yes	No	No	NA	No	No	No	No	No	No	No	No	Yes	11-28-2009	7.52	67.14	Untest		No	NA	NA	NA	NA	NA	NA		Negative	No		NA	NA	Untest other virus
Male	5	Better	Yes	<39	No	No	No	NA	No	No	No	No	No	No	No	No	Yes	11-29-2009	19.58	87.44	Untest		No	NA	NA	NA	NA	NA	NA		Negative	No		NA	NA	Untest other virus
Female	3	Better	Yes	<39	Unknown	No	No	NA	No	No	No	Yes	No	No	No	No	Yes	2009-03-12	45.71	81.74	Untest		Yes	2009-03-12	0.1	160	3.91	110	NA		Negative	No		NA	Negative	Untest other virus
Female	3	Better	No	NA	Unknown	No	No	NA	No	No	No	No	No	No	No	No	Yes	2009-05-12	6.61	31.1	Untest		No	NA	NA	NA	NA	NA	NA		Negative	No		NA	NA	Untest other virus
Male	1.7	Better	Yes	<39	Unknown	No	No	NA	No	No	No	Yes	No	No	No	No	Yes	2009-07-12	19.29	77.1	Untest		No	NA	NA	NA	NA	NA	NA		Negative	No		NA	NA	Untest other virus
Female	1.8	Better	Yes	39 to 40	Unknown	No	No	NA	No	No	No	Yes	No	No	No	No	Yes	2009-07-12	7.7	63.3	Untest		No	NA	NA	NA	NA	NA	NA		Negative	No		NA	NA	Untest other virus
Female	11	Better	No	NA	No	No	No	NA	No	No	No	No	Yes	No	No	No	Yes	2009-08-12	6.75	78.3	Untest		No	NA	NA	NA	NA	NA	NA		Negative	No		NA	NA	Untest other virus
Female	7	Better	No	NA	Yes	No	Yes	No	No	No	No	Yes	Yes	No	No	No	Yes	2009-10-12	9.21	67.6	Untest		No	NA	NA	NA	NA	NA	NA		Negative	No		NA	NA	Untest other virus
Female	5	Better	No	NA	No	No	Yes	No	No	No	No	Yes	No	No	No	No	Yes	12-20-2009	27.38	77.4	Untest		No	NA	NA	NA	NA	NA	NA		Negative	No		NA	NA	Untest other virus
Male	0.8	Better	Yes	39 to 40	Unknown	Yes	Yes	No	No	No	No	Yes	No	No	No	No	Yes	12-19-2009	25.87	84.2	Untest		No	NA	NA	NA	NA	NA	NA		Negative	No		NA	NA	Untest other virus
Male	2	Better	Yes	39 to 40	Unknown	No	Yes	No	No	No	No	Yes	No	No	No	No	Yes	12-31-2009	11.27	43.6	Untest		No	NA	NA	NA	NA	NA	NA		Negative	No		NA	NA	Untest other virus
Female	1.6	Better	Yes	<39	Unknown	No	No	NA	No	No	No	Yes	No	No	No	No	Yes	12-31-2009	11.25	46.9	Untest		No	NA	NA	NA	NA	NA	NA		Negative	No		NA	NA	Untest other virus
Female	3	Better	No	NA	Unknown	No	No	NA	No	No	No	No	No	No	No	No	Yes	2010-03-01	31.02	88.1	Untest		Yes	2010-06-01	0.3	6	3.08	119	NA		Negative	No		NA	Negative	Untest other virus
Male	3	Better	Yes	39 to 40	Unknown	No	No	NA	No	No	No	Yes	No	No	No	No	Yes	2010-10-01	20.06	82.5	Untest		No	NA	NA	NA	NA	NA	NA		Negative	No		NA	NA	Untest other virus
Male	0.5	Better	No	NA	Unknown	No	No	NA	No	No	No	Yes	No	No	No	No	Yes	2010-11-01	12.45	67.2	Untest		No	NA	NA	NA	NA	NA	NA		Negative	No		NA	NA	Untest other virus
Male	29	Better	No	NA	No	No	No	NA	Yes	No	No	No	No	No	No	No	Yes	2010-12-01	4.93	84.6	Untest		Yes	01-13-2010	4	93	0.25	90	NA		Untest	No		NA	Untest	Untest other virus
Female	8	Better	Yes	<39	Yes	No	No	NA	Yes	No	Yes	Yes	No	No	No	No	Yes	01-15-2010	7.31	76.4	Untest		No	NA	NA	NA	NA	NA	NA		Negative	No		NA	NA	Untest other virus
Female	0.8	Better	No	NA	Unknown	No	Yes	No	No	No	No	No	No	No	No	No	Yes	01-18-2010	21.04	58	Untest		Yes	01-19-2010	0.05	1	4.11	17	NA		Negative	No		NA	Negative	Untest other virus
Male	82	Better	No	NA	No	No	Yes	No	No	No	No	No	No	No	Yes	No	Yes	01-21-2010	7.94	84.9	Untest		Yes	01-23-2010	0.5	70	2.16	118	NA		Negative	No		NA	Negative	Untest other virus
Male	3.5	Better	Yes	39 to 40	No	No	No	NA	No	No	No	Yes	No	No	No	No	Yes	01-22-2010	5.6	85.9	Untest		No	NA	NA	NA	NA	NA	NA		Negative	No		NA	NA	Untest other virus
Male	0.9	Better	Yes	<39	Unknown	No	No	NA	No	No	No	Yes	No	No	No	No	Yes	01-22-2010	3.27	63.3	Untest		No	NA	NA	NA	NA	NA	NA		Negative	No		NA	NA	Untest other virus
Female	2	Better	No	NA	Unknown	No	No	NA	No	No	No	Yes	No	No	No	No	Yes	01-23-2010	14.14	57.6	Untest		Yes	01-24-2010	0.2	8	4.47	116	NA		Untest	No		NA	Negative	Untest other virus
Male	0.6	Better	No	NA	Unknown	No	No	NA	No	No	No	Yes	No	No	No	No	Yes	01-24-2010	16.32	41.4	Untest		No	NA	NA	NA	NA	NA	NA		Negative	No		NA	NA	Untest other virus
Male	67	Better	Yes	<39	No	No	No	NA	No	No	Yes	No	No	No	No	No	Yes	01-27-2010	14.11	88.1	Untest		Yes	01-27-2010	0.1	5	3.59	115	NA		Negative	No		NA	Negative	Untest other virus
Female	0.5	Better	No	NA	Unknown	No	No	NA	No	No	No	Yes	No	No	No	No	Yes	01-28-2010	21.39	64.4	Untest		No	NA	NA	NA	NA	NA	NA		Negative	No		NA	NA	Untest other virus
Male	3	Better	Yes	39 to 40	Unknown	No	No	NA	No	No	No	No	No	No	No	No	Yes	01-28-2010	17.55	79.4	Untest		Yes	01-29-2010	0.17	28	4.04	115	NA		Untest	No		NA	Negative	Untest other virus
Male	4	Better	Yes	<39	No	No	No	NA	No	No	No	Yes	No	No	No	No	Yes	01-30-2010	6.7	38.8	Untest		No	NA	NA	NA	NA	NA	NA		Negative	No		NA	NA	Untest other virus
Male	1.2	Better	Yes	<39	Unknown	Yes	No	NA	No	No	No	Yes	No	No	No	No	Yes	2010-01-02	11.95	54.6	Untest		No	NA	NA	NA	NA	NA	NA		Negative	No		NA	NA	Untest other virus
Male	30	Better	No	NA	Yes	No	No	NA	No	No	No	Yes	No	No	No	No	Yes	2010-02-02	7.89	45.1	Untest		Yes	2010-02-02	0.4	270	2.48	112	NA		Negative	No		NA	Negative	Untest other virus
Male	42	Better	No	NA	Yes	No	No	NA	No	No	Yes	No	No	No	No	No	Yes	2010-02-02	8.01	NA	Untest		Yes	2010-06-02	0.7	12	1.9	110	NA		Untest	No		NA	Negative	Untest other virus
Male	7	Better	Yes	39 to 40	Yes	No	No	NA	No	No	No	Yes	No	No	No	No	Yes	2010-03-02	20.58	83.5	Untest		No	NA	NA	NA	NA	NA	NA		Negative	No		NA	NA	Untest other virus
Male	1.3	Better	No	NA	Unknown	No	No	NA	No	No	Yes	Yes	No	No	No	No	Yes	02-14-2010	23.94	71.7	Untest		Yes	02-15-2010	0.1	6	5.12	122	NA		Untest	No		NA	Negative	Untest other virus
Male	3	Better	No	NA	Unknown	No	No	NA	No	No	No	Yes	No	No	No	No	Yes	2010-05-01	19.85	86.1	Untest		No	NA	NA	NA	NA	NA	NA		Untest	No		NA	NA	Untest other virus
Female	1.8	Better	Yes	<39	Unknown	No	No	NA	Yes	Yes	Yes	Yes	No	No	No	No	Yes	04-27-2007	18.6	74.7	Untest		Yes	04-28-2007	0.17	20	4.77	112	Untest		Negative	No		NA	Negative	Untest other virus
Male	52.6	Better	Yes	39 to 40	Yes	No	Yes	No	Yes	Yes	Yes	Yes	Yes	No	Yes	No	Yes	2007-04-02	10.51	88.8	Negative		Yes	2007-09-04	1.21	110	0.51	84	Negative		Negative	No		NA	Negative	Negative
Male	26.8	Better	Yes	39 to 40	Yes	No	Yes	Yes	Yes	Yes	Yes	Yes	Yes	No	Yes	No	Yes	04-25-2007	6.77	73.6	Negative		Yes	04-22-2007	2.06	190	6.29	90	Negative		Negative	No		NA	Negative	Negative
Male	2.5	Not improve	Yes	<39	Unknown	No	Yes	No	Yes	Yes	Yes	Yes	No	No	No	No	Yes	04-30-2007	22.11	66	Untest		Yes	04-30-2007	3.43	210	7.16	115	Untest		Negative	No		NA	Negative	Negative
Male	0.2	Better	Yes	39 to 40	Yes	No	Yes	No	Yes	Yes	Yes	Yes	No	No	No	No	Yes	2007-01-05	8.2	42.5	Negative		Yes	2007-01-05	0.17	30	3.9	118	Untest		Negative	No		NA	Negative	enterovirus
Female	67	Better	Yes	<39	Yes	No	Yes	No	Yes	Yes	Yes	No	Yes	No	Yes	No	Yes	04-26-2007	9.51	74.8	Negative		Yes	04-29-2007	1.7	120	2.83	102	Fungi	Cryptococcus neoformans	Negative	No		NA	Negative	Negative
Male	67.7	Better	Yes	<39	Yes	No	No	NA	Yes	Yes	Yes	No	No	No	No	No	Yes	2007-09-04	9.05	86.2	Negative		Yes	2007-01-05	0.66	4	1.7	102	Negative		Negative	No		NA	Negative	Measles
Male	5.3	Better	Yes	<39	Unknown	No	Yes	Yes	Yes	Yes	Yes	Yes	No	No	Yes	No	Yes	2007-02-05	10.73	37.1	Untest		Yes	2007-02-05	0.78	9	3.7	113	Untest		Negative	No		NA	Negative	Negative
Male	58	Not improve	Yes	<39	Yes	No	No	NA	Yes	No	No	No	No	No	No	No	Yes	2007-02-05	17.74	87.94	Negative		Yes	2007-02-05	0.33	3	1.82	82	Untest		Negative	No		NA	Negative	HSV
Male	1.1	Death	Yes	<39	Unknown	No	No	NA	Yes	Yes	Yes	Yes	Yes	No	Yes	No	Yes	2007-04-05	19.92	87.6	Untest		Yes	2007-04-05	0.21	6	1.8	120	Untest		Negative	No		NA	Negative	Negative
Female	2.2	Not improve	Yes	<39	Unknown	No	Yes	No	Yes	Yes	Yes	Yes	Yes	No	Yes	No	Yes	2007-05-05	19.2	65	Negative		Yes	2007-05-05	1.4	35	NA	111	Untest		Negative	No		NA	Negative	Negative
Male	1.7	Death	Yes	39 to 40	Unknown	No	Yes	Yes	Yes	Yes	Yes	Yes	No	No	Yes	No	Yes	2007-04-05	15.79	74.7	Untest		Yes	2007-05-05	NA	NA	NA	NA	Untest		Negative	No		NA	Negative	Negative
Male	4.8	Cure	Yes	39 to 40	No	No	Yes	No	Yes	No	Yes	Yes	Yes	No	Yes	No	Yes	2007-08-05	17.07	92.09	Untest		Yes	2007-08-05	0.06	2	5.53	94	Untest		Negative	No		NA	Negative	Negative
Female	39.4	Better	Yes	<39	No	No	No	NA	Yes	Yes	Yes	Yes	No	No	No	No	Yes	2007-05-06	10.35	90	Negative		Yes	05-25-2007	1.2	140	3.7	111	Untest		Negative	No		NA	Negative	Negative
Male	5.6	Better	Yes	<39	No	No	No	NA	Yes	Yes	Yes	No	No	No	No	No	Yes	2007-10-05	9.55	55.4	Untest		Yes	2007-10-05	NA	9	3.5	113	Untest		Negative	No		NA	Negative	Negative
Male	59	Better	Yes	39 to 40	Yes	No	Yes	No	Yes	Yes	Yes	Yes	No	No	No	No	Yes	05-14-2007	8.37	76.2	Negative		Yes	05-15-2007	0.18	10	3	106	Untest		Negative	No		NA	Negative	Untest other virus
Male	8.4	Better	Yes	39 to 40	Yes	No	No	NA	No	No	No	No	No	No	No	No	Yes	05-18-2007	15.82	65.4	Negative		Yes	05-18-2007	1.12	1	4.26	108	Untest		Negative	No		NA	Negative	Untest other virus
Male	2.2	Death	Yes	39 to 40	Unknown	No	Yes	No	Yes	Yes	Yes	Yes	No	No	No	No	Yes	05-24-2007	18.75	74.2	Untest		Yes	05-24-2007	0.18	300	3.23	109	Untest		Negative	No		NA	Negative	Negative
Male	3.2	Cure	Yes	39 to 40	Unknown	No	No	NA	Yes	Yes	Yes	Yes	No	No	No	No	Yes	05-26-2007	21.82	86.1	Untest		Yes	05-26-2007	0.18	6	4.2	108	Untest		Negative	No		NA	Negative	Untest other virus
Female	10	Cure	Yes	39 to 40	No	No	Yes	No	No	No	No	Yes	Yes	No	Yes	No	Yes	05-25-2007	4.33	26.5	Untest		Yes	05-25-2007	0.2	4	4.4	111	Untest		Negative	No		NA	Negative	Measles
Female	8	Cure	Yes	<39	Yes	No	Yes	No	Yes	Yes	Yes	No	No	No	No	No	Yes	05-30-2007	4.02	69.9	Untest		Yes	05-30-2007	0.12	130	6	112	Untest		Negative	No		NA	Negative	Negative
Male	11.2	Better	Yes	<39	Unknown	No	No	NA	Yes	Yes	No	No	No	No	No	No	Yes	2007-02-06	12.09	9.09	Untest		Yes	2007-02-06	0.22	4	3.31	96	Untest		Negative	No		NA	Negative	Mumps
Male	18	Cure	Yes	39 to 40	Yes	Yes	No	NA	Yes	No	No	No	No	No	No	No	Yes	2007-03-06	15.91	8.32	Untest		Yes	2007-03-06	0.36	6	2.58	104	Untest		Negative	No		NA	Negative	enterovirus
Female	4	Death	Yes	39 to 40	Yes	No	Yes	No	Yes	Yes	Yes	Yes	Yes	No	Yes	No	Yes	2007-03-06	17.84	77.2	Untest		Yes	2007-03-06	NA	NA	NA	NA	Untest		Negative	No		NA	Negative	enterovirus
Male	2.5	Better	Yes	<39	Unknown	No	Yes	No	Yes	No	Yes	Yes	No	No	No	No	Yes	2007-03-06	13.94	69.9	Untest		Yes	2007-03-06	0.03	3	4.26	110	Untest		Positive	No		NA	Negative	JE
Male	9.6	Better	Yes	39 to 40	Yes	No	No	NA	Yes	Yes	Yes	Yes	No	Yes	Yes	No	Yes	2007-05-06	16.44	63.5	Untest		Yes	2007-05-06	0.16	120	5.4	120	Untest		Positive	No		NA	Positive	JE
Male	1.2	Better	Yes	<39	Unknown	No	No	NA	Yes	Yes	No	Yes	No	No	No	No	Yes	2007-05-06	5.93	65.3	Negative		Yes	2007-05-06	0.11	30	4.59	112	Untest		Negative	No		NA	Negative	enterovirus
Male	28	Better	Yes	<39	No	No	No	NA	Yes	Yes	Yes	No	Yes	No	Yes	No	Yes	05-28-2007	8.68	91.1	Negative		Yes	2007-06-06	0.23	10	3.57	108	Negative		Negative	No		NA	Negative	Mumps
Male	43	Better	Yes	<39	Yes	No	Yes	No	Yes	No	No	No	No	No	No	No	Yes	05-27-2007	6.14	75	Negative		Yes	05-29-2007	0.5	13	3.33	101	Untest		Negative	No		NA	Negative	Negative
Male	3.2	Better	Yes	39 to 40	Unknown	Yes	Yes	No	Yes	Yes	Yes	Yes	No	No	No	No	Yes	2007-07-06	18.51	69.7	Negative		Yes	2007-07-06	NA	210	NA	NA	Negative		Positive	No		NA	Positive	JE
Male	4	Better	Yes	39 to 40	No	No	No	NA	Yes	No	No	Yes	No	No	No	No	Yes	2007-06-06	9.29	44	Untest		Yes	2007-06-06	0.15	3	4.11	118	Untest		Negative	No		NA	Negative	Negative
Female	3.6	Better	Yes	39 to 40	Unknown	No	No	NA	Yes	Yes	Yes	Yes	Yes	No	Yes	No	Yes	2007-06-06	28.01	84.9	Untest		Yes	2007-07-06	0.15	4	3.9	105	Untest		Negative	No		NA	Negative	Mumps
Male	8.6	Better	Yes	39 to 40	Yes	No	Yes	No	Yes	Yes	Yes	Yes	Yes	No	Yes	No	Yes	2007-07-06	39.28	84	Untest		Yes	2007-07-06	0.12	2	4	108	Untest		Positive	No		NA	Positive	JE
Female	2.9	Better	Yes	39 to 40	Unknown	No	Yes	No	Yes	Yes	Yes	Yes	No	Yes	No	No	Yes	2007-08-06	18.55	82.2	Negative		Yes	2007-08-06	0.37	20	5.68	95	Negative		Positive	No		NA	Positive	JE
Male	7	Cure	Yes	39 to 40	Yes	No	Yes	No	Yes	Yes	Yes	No	No	Yes	Yes	No	Yes	2007-10-06	29.2	88	Streptococcus pneumonia	Streptococcus pneumonia	Yes	2007-10-06	NA	NA	NA	NA	Untest		Negative	No		NA	Negative	Mumps
Male	74	Better	No	NA	Yes	No	Yes	No	Yes	Yes	No	No	No	No	No	No	Yes	2007-10-06	7.62	70.5	Untest		Yes	2007-10-06	0.77	6	2.63	99	Negative		Negative	No		NA	Negative	Negative
Male	2.4	Death	Yes	<39	Unknown	No	Yes	No	Yes	No	No	Yes	No	No	No	No	Yes	06-13-2007	15.39	81.5	Negative		Yes	06-13-2007	1.28	43	4.73	117	Untest		Negative	No		NA	Negative	Mumps
Female	3.4	Better	Yes	39 to 40	No	No	Yes	No	No	Yes	Yes	Yes	No	No	No	No	Yes	06-14-2007	17.6	89.4	Untest		Yes	06-14-2007	0.51	25	5.24	98	Untest		Positive	No		NA	Positive	JE
Male	1.6	Better	Yes	>40	Yes	No	No	NA	Yes	Yes	No	Yes	Yes	Yes	Yes	No	Yes	06-14-2007	23.84	63.1	Negative		Yes	06-14-2007	0.18	1	4.51	110	Untest		Negative	No		NA	Negative	enterovirus
Female	3.8	Better	No	NA	Unknown	No	No	NA	Yes	Yes	Yes	Yes	Yes	Yes	Yes	No	Yes	06-15-2007	7.39	70.3	Untest		Yes	06-15-2007	0.4	13	5.23	111	Untest		Negative	No		NA	Negative	enterovirus
Male	1.3	Better	Yes	<39	Unknown	No	Yes	Yes	Yes	Yes	Yes	Yes	No	No	No	No	Yes	06-15-2007	8.2	89	Negative		Yes	06-15-2007	0.04	20	4.7	120	Untest		Negative	No		NA	Negative	enterovirus
Female	3.7	Better	Yes	39 to 40	Unknown	No	Yes	No	Yes	No	No	Yes	No	No	No	No	Yes	06-15-2007	7.72	92.3	Negative		Yes	06-15-2007	0.04	2	6.7	115	Negative		Negative	Yes	06-17-2007	Negative	Negative	Mumps
Female	2.3	Better	Yes	<39	No	No	Yes	No	Yes	Yes	Yes	No	Yes	Yes	Yes	No	Yes	06-15-2007	14.97	70.2	Untest		Yes	06-15-2007	0.1	50	3.5	113	Untest		Positive	No		NA	Negative	JE
Male	4.7	Better	Yes	<39	Unknown	No	Yes	No	Yes	Yes	Yes	Yes	No	No	No	No	Yes	06-15-2007	35.55	92.1	Untest		Yes	06-15-2007	0.5	60	4.2	109	Untest		Positive	No		NA	Negative	JE
Female	2.2	Better	Yes	39 to 40	Unknown	No	Yes	No	Yes	Yes	Yes	Yes	No	Yes	No	No	Yes	06-16-2007	50.62	62.8	Other bacteria	Staphylococcus haemolyticus	Yes	06-16-2007	0.24	80	5.41	111	Negative		Positive	No		NA	Positive	JE
Male	11.8	Cure	Yes	39 to 40	Yes	No	No	NA	Yes	No	No	Yes	No	No	No	No	Yes	06-16-2007	4.52	51.2	Untest		Yes	06-16-2007	0.05	20	4.44	116	Negative		Negative	No		NA	Negative	Negative
Male	4.5	Better	Yes	39 to 40	No	No	Yes	No	Yes	Yes	Yes	Yes	No	No	No	No	Yes	06-16-2007	5.95	52	Untest		Yes	06-16-2007	0.1	6	4.14	122	Untest		Positive	No		NA	Positive	JE
Male	2.1	Better	Yes	39 to 40	Unknown	No	No	No	No	Yes	Yes	Yes	No	Yes	Yes	No	Yes	06-18-2007	11.47	75.6	Negative		No	NA	NA	NA	NA	NA	NA		Negative	No		NA	NA	Negative
Male	3.1	Cure	Yes	39 to 40	Unknown	No	Yes	No	Yes	Yes	Yes	Yes	No	No	No	No	Yes	06-17-2007	18.87	92	Negative		Yes	06-17-2007	NA	NA	NA	NA	Untest		Positive	No		NA	Positive	JE
Male	0.7	Better	Yes	<39	No	No	No	NA	No	No	No	Yes	No	No	No	No	Yes	06-18-2007	7.4	57.6	Negative		No	NA	NA	NA	NA	NA	NA		Negative	Yes	06-21-2007	Negative	NA	Negative
Female	1	Better	Yes	<39	Unknown	No	Yes	No	Yes	Yes	Yes	Yes	No	No	No	No	Yes	06-18-2007	31.76	79	Negative		Yes	06-18-2007	0.08	320	2.6	111	Negative		Positive	No		NA	Positive	JE
Female	0.5	Death	Yes	<39	Unknown	Yes	Yes	No	No	Yes	No	Yes	No	No	No	No	Yes	06-19-2007	8.71	47.2	Negative		Yes	06-19-2007	0.5	15	2.49	127	Negative		Negative	No		NA	Negative	enterovirus
Male	63	Better	Yes	39 to 40	No	No	No	NA	No	No	No	No	No	No	No	No	Yes	06-15-2007	8.06	17.1	Untest		Yes	06-19-2007	0.14	2	3.6	117	Negative		Negative	No		NA	Negative	Negative
Female	6	Better	Yes	<39	Yes	No	No	NA	Yes	Yes	Yes	Yes	Yes	No	Yes	No	Yes	06-19-2007	15.65	85.4	Negative		Yes	06-19-2007	0.22	6	4.48	121	Negative		Positive	No		NA	Negative	JE
Male	5.4	Death	Yes	39 to 40	Yes	No	Yes	No	Yes	Yes	Yes	Yes	No	No	No	No	Yes	06-19-2007	25.09	84	Negative		Yes	06-19-2007	0.53	8	5.74	116	Negative		Positive	No		NA	Positive	JE
Male	7	Cure	Yes	<39	Yes	No	Yes	No	No	No	No	No	No	No	No	No	Yes	06-20-2007	13.22	64.9	Untest		Yes	06-20-2007	0.39	20	2.76	115	Negative		Negative	Yes	06-24-2007	Negative	Negative	Mumps
Female	2	Better	Yes	39 to 40	Unknown	No	No	NA	Yes	Yes	Yes	Yes	No	No	No	No	Yes	06-20-2007	6.74	19.6	Negative		Yes	06-20-2007	0.04	10	3.32	115	Negative		Negative	No		NA	Negative	Untest other virus
Male	0.7	Better	Yes	39 to 40	Unknown	No	No	NA	No	No	No	No	No	No	No	No	Yes	06-20-2007	9.34	78.1	Negative		Yes	06-20-2007	0.26	8	3.53	135	Negative		Negative	Yes	06-24-2007	Negative	Negative	Untest other virus
Male	5.3	Death	Yes	<39	Unknown	No	No	NA	Yes	Yes	Yes	Yes	No	No	No	No	Yes	06-21-2007	16.25	92.1	Untest		Yes	06-22-2007	0.13	20	8.1	121	Untest		Positive	No		NA	Negative	JE
Male	3	Cure	Yes	39 to 40	No	No	No	NA	Yes	Yes	Yes	No	Yes	No	Yes	No	Yes	06-21-2007	22.08	90.5	Negative		Yes	06-21-2007	0.13	176	4.8	124	Negative		Positive	No		NA	Positive	JE
Male	0.7	Cure	Yes	39 to 40	Unknown	No	No	NA	Yes	No	No	Yes	No	No	No	No	Yes	06-21-2007	3.48	23	Negative		Yes	06-21-2007	1.05	380	4.79	118	Negative		Negative	No		NA	Negative	Negative
Male	2.4	Better	Yes	39 to 40	Unknown	No	No	NA	No	No	No	Yes	No	No	No	No	Yes	06-21-2007	13.7	83.1	Negative		Yes	06-21-2007	NA	70	NA	NA	Untest		Negative	No		NA	Negative	Untest other virus
Female	4.5	Cure	Yes	39 to 40	Yes	No	Yes	No	Yes	Yes	No	Yes	No	No	No	No	Yes	06-22-2007	10.8	46.3	Other bacteria	Kocuria varians	Yes	06-22-2007	0.26	80	5.05	121	Negative		Negative	No		NA	Negative	enterovirus
Female	1.6	Better	Yes	39 to 40	Unknown	No	Yes	No	No	No	No	Yes	No	No	No	No	Yes	06-21-2007	10.16	68.2	Negative		Yes	06-22-2007	0.16	30	3.23	123	Negative		Positive	No		NA	Positive	JE
Female	2	Better	Yes	39 to 40	Unknown	No	Yes	No	Yes	Yes	Yes	Yes	Yes	No	Yes	No	Yes	06-22-2007	21.07	84.2	Other bacteria	Moraxella lacunata	Yes	06-22-2007	0.29	340	3.17	124	Negative		Negative	No		NA	Positive	JE
Female	4	Better	Yes	39 to 40	No	No	No	NA	Yes	Yes	No	Yes	No	No	No	No	Yes	06-22-2007	16.28	65.54	Negative		Yes	06-22-2007	0.12	10	3.7	124	Negative		Positive	No		NA	Positive	JE
Female	9	Better	Yes	<39	Yes	No	No	NA	No	No	No	Yes	No	No	No	No	Yes	06-22-2007	8.38	78.1	Negative		Yes	06-22-2007	0.18	210	4.41	4	Negative		Negative	No		NA	Negative	Mumps
Female	8	Better	Yes	39 to 40	No	No	No	NA	No	No	No	Yes	No	No	No	No	Yes	06-22-2007	8.99	76.2	Negative		Yes	06-22-2007	0.34	10	3.4	123	Negative		Negative	No		NA	Negative	Mumps
Male	0.6	Cure	Yes	<39	Unknown	No	No	NA	No	No	No	Yes	No	No	No	No	Yes	06-23-2007	14.92	57.8	Negative		Yes	06-23-2007	0.19	100	3.75	110	Untest		Negative	No		NA	Negative	Negative
Male	7.8	Cure	Yes	<39	Yes	No	Yes	No	No	No	No	No	No	No	No	No	Yes	06-23-2007	7.71	53	Negative		Yes	06-23-2007	0.17	9	3.82	130	Untest		Negative	No		NA	Negative	Measles
Female	1.5	Better	Yes	<39	Unknown	No	No	NA	No	Yes	Yes	Yes	Yes	No	Yes	No	Yes	06-23-2007	3.05	57.4	Negative		Yes	06-23-2007	0.15	10	3.81	130	Untest		Negative	No		NA	Negative	Negative
Female	1.9	Better	Yes	39 to 40	Unknown	No	Yes	No	Yes	No	No	Yes	No	No	No	No	Yes	06-23-2007	6.55	73.5	Negative		Yes	06-23-2007	0.16	4	4	117	Negative		Positive	No		NA	Negative	JE
Male	2.9	Better	Yes	39 to 40	Unknown	No	Yes	No	Yes	Yes	No	No	No	No	No	No	Yes	06-23-2007	10.02	47.8	Negative		Yes	06-23-2007	0.35	80	3.1	119	Negative		Positive	No		NA	Positive	JE
Male	2	Better	Yes	39 to 40	Unknown	No	Yes	No	Yes	No	No	Yes	No	No	No	No	Yes	06-24-2007	10.27	74.7	Negative		Yes	06-24-2007	0.05	NA	7	120	Negative		Negative	No		NA	Negative	Untest other virus
Male	3.8	Better	Yes	39 to 40	Yes	No	No	NA	Yes	Yes	Yes	Yes	No	Yes	Yes	No	Yes	06-24-2007	21.59	79.3	Negative		Yes	06-24-2007	0.24	110	5.31	115	Untest		Positive	No		NA	Positive	JE
Male	4.7	Better	Yes	39 to 40	Yes	No	No	NA	No	No	No	Yes	No	No	No	No	Yes	06-25-2007	8.26	70.3	Negative		Yes		NA	NA	NA	NA	Untest		Negative	No		NA	Negative	Mumps
Male	4	Better	Yes	39 to 40	Unknown	No	No	NA	Yes	Yes	Yes	Yes	No	No	No	No	Yes	06-25-2007	7.82	57.8	Negative		Yes	06-25-2007	0.26	150	4.83	113	Untest		Positive	No		NA	Positive	JE
Male	7	Better	Yes	39 to 40	No	No	No	NA	Yes	No	No	No	No	No	No	No	Yes	06-23-2007	6.42	58	Untest		No	NA	NA	NA	NA	NA	NA		Negative	No		NA	NA	Negative
Male	9.3	Cure	Yes	39 to 40	Yes	No	Yes	No	Yes	Yes	No	No	No	No	No	No	Yes	06-24-2007	3.16	52.8	Untest		Yes	06-25-2007	0.12	5	3.29	114	Untest		Negative	No		NA	Negative	Negative
Female	3.4	Better	Yes	39 to 40	No	Yes	Yes	No	Yes	Yes	Yes	No	No	No	No	No	Yes	06-24-2007	24.57	82.4	Untest		Yes	06-25-2007	0.36	13	2.85	120	Untest		Positive	No		NA	Positive	JE
Male	3	Cure	Yes	39 to 40	Yes	No	No	NA	Yes	Yes	Yes	Yes	No	No	No	No	Yes	06-24-2007	19.5	93.6	Other bacteria	Staphylococcus xylosus	Yes	06-25-2007	0.15	11	4.05	119	Untest		Negative	No		NA	Negative	Negative
Male	1	Cure	No	NA	No	No	No	NA	No	Yes	No	No	No	No	No	No	Yes	06-25-2007	10.08	45.9	Untest		Yes	06-25-2007	0.5	18	3.93	119	Untest		Negative	No		NA	Negative	Untest other virus
Male	1.8	Better	Yes	39 to 40	Unknown	No	Yes	No	Yes	No	No	Yes	No	No	No	No	Yes	06-26-2007	8.43	75.2	Untest		Yes	06-26-2007	0.35	6	3.68	119	Untest		Negative	No		NA	Negative	HSV
Male	33.7	Better	Yes	39 to 40	Yes	No	No	NA	Yes	Yes	No	No	Yes	No	Yes	No	Yes	06-26-2007	14.89	91.7	Negative		Yes	06-26-2007	1.9	NA	1.02	97	Negative		Negative	No		NA	Negative	Negative
Female	2.3	Better	Yes	39 to 40	Unknown	No	Yes	No	Yes	Yes	Yes	Yes	No	Yes	No	No	Yes	06-26-2007	25.59	89.6	Untest		Yes	06-26-2007	0.92	110	5.31	117	Untest		Positive	No		NA	Positive	JE
Female	0.6	Not improve	Yes	<39	Unknown	No	No	NA	Yes	Yes	Yes	Yes	Yes	No	Yes	No	Yes	06-23-2007	12.65	79.5	Negative		Yes	06-23-2007	0.89	100	5.13	125	Untest		Untest	No		NA	Positive	JE
Male	1.9	Better	Yes	39 to 40	Unknown	No	No	NA	No	No	No	Yes	No	No	No	No	Yes	06-27-2007	10.29	78.6	Negative		No	NA	NA	NA	NA	NA	NA		Negative	No		NA	Negative	Negative
Female	3.3	Cure	Yes	<39	Unknown	No	No	NA	Yes	Yes	Yes	Yes	No	No	No	No	Yes	06-27-2007	19.19	87.5	Negative		Yes	06-27-2007	0.18	58	5.3	118	Untest		Positive	No		NA	Positive	JE
Female	2.4	Cure	No	NA	Unknown	No	No	NA	Yes	Yes	No	No	No	No	No	No	Yes	06-28-2007	14.47	32.5	Untest		Yes	06-28-2007	0.4	70	4	123	Untest		Negative	No		NA	Negative	Untest other virus
Female	7	Cure	Yes	39 to 40	Yes	No	Yes	No	Yes	Yes	Yes	Yes	No	No	No	No	Yes	06-28-2007	7.22	85.9	Negative		Yes	06-28-2007	0.8	10	4.5	110	Negative		Negative	No		NA	Negative	Untest other virus
Female	5.5	Better	Yes	39 to 40	No	No	Yes	No	Yes	Yes	No	No	No	No	No	No	Yes	06-28-2007	12.85	55	Other bacteria	Staphylococcus hominis	Yes	06-28-2007	0.12	25	2.43	104	Untest		Negative	No		NA	Negative	Untest other virus
Male	3.2	Better	Yes	39 to 40	Unknown	No	No	NA	Yes	Yes	No	No	No	No	No	No	Yes	06-28-2007	21.98	85.7	Negative		Yes	06-28-2007	0.47	25	5.84	120	Untest		Positive	No		NA	Positive	JE
Male	2.6	Better	Yes	39 to 40	Unknown	No	Yes	No	Yes	Yes	No	Yes	No	No	No	No	Yes	06-29-2007	3.08	73.7	Negative		Yes	06-29-2007	0.6	5	4.06	121	Untest		Negative	No		NA	Negative	Untest other virus
Female	3	Better	Yes	39 to 40	Unknown	No	Yes	No	Yes	Yes	No	Yes	No	No	No	No	Yes	06-29-2007	3.08	73.7	Untest		Yes	06-29-2007	0.6	5	4.06	121	Untest		Positive	No		NA	Negative	JE
Female	7.9	Better	Yes	<39	Yes	No	Yes	Yes	Yes	Yes	Yes	Yes	No	Yes	No	No	Yes	06-29-2007	8.93	84.9	Negative		Yes	06-29-2007	0.4	10	2.3	112	Untest		Positive	No		NA	Positive	JE
Male	0.8	Cure	Yes	<39	Unknown	No	No	NA	Yes	No	No	No	No	No	No	No	Yes	06-29-2007	10.88	19.9	Negative		Yes	06-29-2007	NA	NA	NA	NA	Untest		Negative	No		NA	Negative	Negative
Female	3.1	Better	Yes	39 to 40	Unknown	No	No	NA	Yes	Yes	No	Yes	No	No	Yes	No	Yes	06-29-2007	17.06	75.5	Negative		Yes	06-29-2007	0.46	240	5.07	116	Negative		Positive	No		NA	Positive	JE
Male	3.4	Better	Yes	39 to 40	Unknown	No	No	NA	Yes	Yes	No	Yes	No	No	No	No	Yes	06-27-2007	18.24	59.2	Untest		Yes	06-29-2007	0.19	70	3.12	117	Untest		Positive	No		NA	Untest	JE
Female	8	Cure	Yes	<39	Yes	No	Yes	No	Yes	No	No	No	No	No	No	No	Yes	06-29-2007	14.94	79.4	Untest		Yes	06-29-2007	0.2	380	4.1	118	Untest		Negative	No		NA	Negative	Mumps
Female	6.6	Cure	No	NA	Yes	No	No	NA	Yes	No	Yes	No	Yes	No	Yes	No	Yes	06-30-2007	8.46	73	Untest		Yes	06-30-2007	0.15	10	3.6	120	Untest		Negative	No		NA	Negative	Negative
Male	1.5	Better	Yes	<39	Unknown	No	Yes	No	Yes	No	No	No	No	No	No	No	Yes	06-30-2007	15.89	59.6	Untest		Yes	06-30-2007	0.1	40	4.9	118	Untest		Negative	No		NA	Negative	enterovirus
Male	2.8	Better	Yes	>40	Unknown	No	No	NA	Yes	Yes	Yes	Yes	No	No	No	No	Yes	06-30-2007	14.32	82.1	Negative		Yes	06-30-2007	0.1	220	3.19	119	Untest		Positive	No		NA	Positive	JE
Male	8.9	Better	Yes	39 to 40	No	No	No	NA	Yes	No	Yes	Yes	No	No	No	No	Yes	2007-01-07	6.58	78.2	Untest		Yes	2007-01-07	0.4	5	5.2	118	Untest		Negative	No		NA	Negative	Mumps
Male	2.7	Cure	Yes	39 to 40	No	No	No	NA	Yes	No	No	Yes	No	No	No	No	Yes	2007-01-07	6.86	61.8	Untest		No	NA	NA	NA	NA	NA	NA		Negative	No		NA	NA	Negative
Male	2.6	Cure	Yes	<39	Unknown	No	No	NA	Yes	No	Yes	Yes	No	No	No	No	Yes	2007-01-07	19.02	86.9	Untest		Yes	2007-01-07	0.46	12	5	119	Untest		Positive	No		NA	Negative	JE
Male	2.7	Better	Yes	39 to 40	Unknown	No	No	NA	No	No	Yes	Yes	No	No	No	No	Yes	2007-02-07	22.01	87.3	Untest		Yes	2007-02-07	0.6	50	3.9	117	Untest		Negative	No		NA	Negative	Negative
Male	2	Cure	Yes	39 to 40	Unknown	No	Yes	No	No	No	No	No	No	No	No	No	Yes	2007-02-07	14.91	72.6	Negative		Yes	2007-02-07	0.6	80	4	119	Untest		Negative	No		NA	Negative	enterovirus
Female	1.8	Cure	Yes	39 to 40	Unknown	No	No	NA	Yes	Yes	Yes	Yes	No	No	No	No	Yes	2007-02-07	9.48	72.5	Untest		Yes	2007-02-07	0.18	15	3.89	118	Untest		Negative	No		NA	Negative	enterovirus
Male	0.8	Better	Yes	<39	Unknown	Yes	Yes	No	No	No	No	No	No	No	No	No	Yes	2007-02-07	5.27	21.8	Negative		No	NA	NA	NA	NA	NA	NA		Negative	No		NA	NA	Negative
Male	1.7	Cure	Yes	39 to 40	Unknown	No	Yes	No	No	No	No	Yes	No	No	No	No	Yes	2007-03-07	7.17	74.9	Negative		Yes	2007-03-07	0.11	10	5.07	108	Untest		Negative	No		NA	Negative	enterovirus
Male	2	Better	Yes	<39	Unknown	Yes	Yes	No	No	No	No	Yes	No	No	No	No	Yes	2007-03-07	12.47	86.6	Negative		Yes	2007-03-07	0.2	224	6.52	99	Untest		Positive	No		NA	Positive	JE
Male	1.6	Better	Yes	39 to 40	Unknown	No	Yes	No	Yes	Yes	No	Yes	No	No	No	No	Yes	2007-04-07	9.32	35.9	Untest		No	NA	NA	NA	NA	NA	NA		Positive	No		NA	NA	JE
Female	4.2	Cure	Yes	39 to 40	No	No	Yes	No	Yes	Yes	Yes	No	No	No	No	No	Yes	2007-04-07	6.47	78.8	Untest		Yes	2007-04-07	0.4	130	5.5	111	Untest		Positive	No		NA	Positive	JE
Male	7.1	Better	Yes	<39	No	No	No	NA	Yes	Yes	No	Yes	No	No	No	No	Yes	2007-04-07	5.95	39.2	Untest		Yes	2007-04-07	0.4	18	4.47	119	Untest		Negative	No		NA	Negative	Negative
Male	3.9	Cure	Yes	39 to 40	Yes	Yes	No	No	Yes	No	No	Yes	No	No	No	No	Yes	2007-04-07	11.21	75.5	Negative		No	NA	NA	NA	NA	NA	NA		Negative	No		NA	NA	Negative
Female	55	Better	Yes	39 to 40	Yes	No	No	No	Yes	Yes	Yes	Yes	No	No	No	No	Yes	2007-07-07	5.45	79.5	Nm	Nm	Yes	2007-06-07	0.1	8	3.71	110	Negative		Negative	No		NA	Negative	Negative
Female	2.2	Better	Yes	39 to 40	Unknown	No	No	NA	No	No	No	Yes	No	No	No	No	Yes	2007-06-07	13.91	30.6	Untest		Yes	2007-06-07	0.2	18	3.95	114	Untest		Negative	No		NA	Negative	enterovirus
Female	4.9	Cure	Yes	39 to 40	Yes	No	Yes	No	Yes	No	No	No	No	No	No	No	Yes	2007-06-07	6.02	18.5	Untest		No	NA	NA	NA	NA	NA	NA		Negative	No		NA	NA	Negative
Male	5.6	Better	Yes	39 to 40	Yes	No	Yes	No	Yes	Yes	No	Yes	No	No	No	No	Yes	2007-06-07	11.58	67.3	Untest		Yes	1970-06-07	0.31	63	2.97	114	Untest		Negative	No		NA	Negative	Mumps
Male	2.9	Better	Yes	39 to 40	Unknown	No	Yes	No	Yes	Yes	No	Yes	No	No	No	No	Yes	2007-07-07	10.91	88.3	Untest		Yes	2007-07-07	NA	NA	NA	NA	NA		Negative	No		NA	Negative	Negative
Male	4	Better	Yes	<39	No	No	No	NA	Yes	Yes	Yes	Yes	No	No	No	No	Yes	2007-07-07	14.74	80.5	Untest		Yes	2007-12-07	0.12	140	4.11	115	Negative		Negative	Yes	07-13-2007	Negative	Untest	Rubella
Male	2.8	Better	Yes	39 to 40	Unknown	No	No	NA	Yes	No	No	Yes	No	No	No	No	Yes	2007-07-07	11.11	82.2	Untest		Yes	2007-07-07	0.18	6	4.84	114	Untest		Negative	No		NA	Negative	Negative
Male	2.8	Better	Yes	<39	Unknown	Yes	Yes	No	Yes	Yes	Yes	Yes	No	No	No	No	Yes	2007-08-07	24.51	47.1	Untest		Yes	2007-08-07	0.51	260	6.64	103	Untest		Negative	No		NA	Negative	Negative
Male	3.7	Better	Yes	39 to 40	No	No	No	NA	Yes	Yes	Yes	Yes	No	No	No	No	Yes	2007-08-07	2.68	86.6	Negative		Yes	2007-08-07	0.26	8	4.98	116	Negative		Negative	No		NA	Negative	Negative
Male	0.6	Better	Yes	<39	Unknown	Yes	Yes	No	Yes	Yes	Yes	Yes	Yes	Yes	Yes	No	Yes	2007-08-07	5.19	11.4	Negative		Yes	2007-08-07	0.15	15	2.3	115	Negative		Negative	Yes	07-13-2007	Negative	Negative	Negative
Male	2.3	Better	Yes	39 to 40	Yes	No	Yes	No	Yes	Yes	No	No	No	No	No	No	Yes	2007-09-07	10.94	75	Negative		Yes	2007-09-07	0.3	83	3.36	118	Untest		Negative	No		NA	Negative	enterovirus
Female	0.7	Better	Yes	<39	Unknown	No	Yes	No	No	No	No	Yes	No	No	No	No	Yes	2007-06-07	9.43	42.6	Untest		Yes	2007-09-07	0.4	8	4.32	116	Untest		Negative	No		NA	Untest	Negative
Male	4.8	Cure	Yes	<39	Yes	No	No	NA	Yes	Yes	No	Yes	No	No	No	No	Yes	2007-09-07	9.71	58.3	Untest		Yes	2007-09-07	0.18	10	3	118	Untest		Negative	No		NA	Negative	Mumps
Female	1.1	Better	No	NA	Unknown	No	No	NA	No	No	Yes	Yes	No	No	No	No	Yes	2007-10-07	12.39	20.3	Untest		No	NA	NA	NA	NA	NA	NA		Negative	No		NA	NA	Negative
Male	1.6	Cure	Yes	39 to 40	Unknown	No	Yes	No	Yes	No	No	Yes	No	No	No	No	Yes	2007-10-07	7.13	71	Untest		Yes	2007-10-07	0.1	6	3.83	118	Untest		Positive	No		NA	Negative	JE
Male	1.1	Better	Yes	<39	Unknown	No	No	NA	No	No	No	Yes	No	No	No	No	Yes	2007-10-07	9.43	41.4	Negative		Yes	2007-10-07	NA	NA	4.6	115	Untest		Negative	No		NA	Negative	Negative
Female	3.7	Better	No	NA	No	No	No	No	No	No	No	Yes	No	No	No	No	Yes	2007-11-07	10.85	47	Untest		Yes	2007-12-07	0.16	10	3.73	119	Negative		Negative	No		NA	Negative	Untest other virus
Male	0.7	Cure	Yes	<39	Unknown	Yes	No	NA	No	No	No	Yes	No	No	No	No	Yes	2007-11-07	9.02	42.4	Untest		Yes	2007-11-07	NA	NA	NA	NA	Untest		Negative	No		NA	Negative	Negative
Male	1.7	Better	Yes	39 to 40	Unknown	No	Yes	No	No	No	No	Yes	No	No	No	No	Yes	2007-12-07	7.27	66.1	Untest		Yes	2007-12-07	0.12	10	6.72	111	Untest		Negative	No		NA	Negative	Negative
Male	1.1	Better	Yes	<39	Unknown	Yes	Yes	No	Yes	Yes	No	No	No	No	No	No	Yes	2007-12-07	5.83	74.1	Untest		Yes	2007-12-07	0.39	40	2.77	115	Untest		Negative	No		NA	Untest	Negative
Male	1.6	Better	Yes	39 to 40	No	No	No	NA	No	No	No	Yes	No	No	No	No	Yes	2007-12-07	9.71	87.4	Negative		Yes	2007-12-07	0.15	10	4.09	115	Untest		Negative	No		NA	Negative	Negative
Female	9.3	Better	Yes	<39	Yes	No	Yes	No	No	No	No	No	No	No	No	No	Yes	2007-10-07	6.82	42.9	Negative		Yes	2003-12-07	NA	NA	NA	NA	Untest		Negative	No		NA	Untest	HSV
Female	3.5	Cure	Yes	39 to 40	Unknown	No	No	No	Yes	No	No	Yes	No	No	No	No	Yes	07-16-2007	18.69	52.1	Other bacteria	Escherich spp or E. coli	Yes	07-15-2007	0.19	80	3.99	118	Untest		Untest	No		NA	Negative	enterovirus
Female	3.1	Better	Yes	<39	No	No	No	NA	Yes	Yes	No	Yes	Yes	No	Yes	No	Yes	07-16-2007	6.16	58.5	Untest		Yes	07-16-2007	0.21	5	4.98	115	Untest		Negative	No		NA	Negative	Mumps
Female	0.5	Better	Yes	<39	No	Yes	No	NA	No	No	No	Yes	No	No	No	No	Yes	07-16-2007	11	76.8	Other bacteria	Staphylococcus epidermidis	Yes	2007-06-07	0.32	8	2.18	117	Untest		Negative	No		NA	Negative	Negative
Male	9.7	Better	Yes	<39	Yes	No	Yes	No	No	No	No	Yes	No	No	No	No	Yes	###############################################################################################################################################################################################################################################################	13.86	87.6	Untest		Yes	07-17-2007	0.17	50	2.85	116	Untest		Negative	No		NA	Negative	Mumps
Male	1.3	Better	No	NA	Unknown	No	No	No	No	No	No	Yes	No	No	No	No	Yes	07-17-2007	8.09	13.9	Untest		Yes	07-17-2007	0.1	66	3.91	121	Untest		Negative	No		NA	Negative	Negative
Female	2.3	Better	Yes	<39	Unknown	No	No	No	No	No	No	Yes	No	No	No	No	Yes	07-17-2007	9.77	78.7	Untest		Yes	07-17-2007	0.62	20	2.58	119	Untest		Negative	No		NA	Negative	Mumps
Male	34.1	Better	Yes	39 to 40	Yes	No	No	NA	Yes	No	No	No	Yes	No	Yes	No	Yes	07-19-2007	7.69	62.7	Negative		Yes	07-19-2007	0.86	850	2.11	108	Untest		Negative	No		NA	Negative	Negative
Male	11.3	Better	Yes	<39	Yes	No	Yes	No	Yes	Yes	No	No	No	No	No	No	Yes	07-18-2007	8.29	60.4	Untest		Yes	07-20-2007	2.9	20	4.5	106	Untest		Negative	No		NA	Untest	Mumps
Male	0.7	Better	No	NA	Unknown	No	No	NA	Yes	Yes	Yes	Yes	Yes	No	Yes	No	Yes	07-19-2007	6.21	48.5	Untest		Yes	07-20-2007	0.16	60	4.9	124	Untest		Untest	No		NA	Untest	Untest other virus
Male	1.9	Better	Yes	39 to 40	Unknown	No	Yes	No	No	No	No	Yes	No	No	No	No	Yes	07-20-2007	8.07	83.3	Negative		No	NA	NA	NA	NA	NA	NA		Negative	No		NA	NA	Mumps
Female	2.1	Better	Yes	39 to 40	Unknown	No	No	NA	No	No	No	Yes	No	No	No	No	Yes	07-21-2007	17.6	84.1	Untest		Yes	07-21-2007	0.06	10	3.66	126	Untest		Negative	No		NA	Negative	enterovirus
Male	1	Better	Yes	39 to 40	Unknown	No	Yes	No	Yes	Yes	No	No	Yes	No	Yes	No	Yes	07-23-2007	12.15	NA	Hib	Hib	Yes	07-23-2007	1.17	28	0.76	108	Negative		Negative	No		NA	Negative	Negative
Male	45.2	Better	Yes	39 to 40	Yes	No	No	NA	No	No	No	No	Yes	No	Yes	No	Yes	07-23-2007	16.85	83.2	Untest		Yes	07-23-2007	0.48	170	0.73	116	Untest		Untest	No		NA	Negative	Mumps
Male	13.8	Cure	No	NA	Yes	No	No	NA	Yes	No	No	No	No	No	No	No	Yes	07-23-2007	6.06	62.4	Untest		Yes	07-24-2007	0.14	10	3.47	118	Untest		Negative	No		NA	Negative	Negative
Male	7.9	Cure	Yes	<39	Yes	Yes	Yes	No	No	No	No	No	No	No	No	No	Yes	07-25-2007	2.79	26.8	Untest		Yes	07-25-2007	0.06	10	3.8	115	Untest		Negative	No		NA	Negative	Negative
Female	0.7	Better	Yes	39 to 40	Unknown	No	No	NA	Yes	No	No	Yes	No	No	No	No	Yes	07-25-2007	19.42	63.7	Untest		Yes	07-27-2007	0.13	2	3.5	120	Untest		Negative	No		NA	Negative	enterovirus
Female	0.7	Better	Yes	<39	Unknown	No	Yes	No	Yes	Yes	Yes	Yes	No	No	No	No	Yes	07-27-2007	26.29	51.7	Negative		Yes	07-27-2007	1.49	100	2.34	115	Negative		Negative	No		NA	Negative	Mumps
Male	1.8	Better	Yes	<39	Unknown	No	Yes	No	Yes	No	No	Yes	No	No	No	No	Yes	07-26-2007	16.63	79.8	Negative		No	NA	NA	NA	NA	NA	NA		Positive	No		NA	NA	JE
Male	0.6	Better	Yes	39 to 40	Unknown	No	No	NA	Yes	Yes	Yes	Yes	No	No	No	No	Yes	07-27-2007	28.61	20.8	Negative		Yes	07-28-2007	2	20	0.18	122	Untest		Negative	No		NA	Negative	Negative
Male	2.4	Better	Yes	<39	No	No	No	NA	No	No	No	Yes	No	No	No	Yes	Yes	07-30-2007	14.93	64.4	Untest		No	NA	NA	NA	NA	NA	NA		Positive	No		NA	NA	JE
Female	40	Not improve	Yes	<39	Unknown	No	Yes	Yes	Yes	Yes	Yes	No	No	No	No	No	Yes	07-30-2007	5.44	92.1	Other bacteria	Staphylococcus epidermidis	Yes	07-31-2007	0.39	10	3.43	118	Untest		Negative	No		NA	Negative	Negative
Female	33.7	Better	Yes	39 to 40	Yes	Yes	Yes	No	Yes	No	No	No	No	No	No	No	Yes	07-22-2007	12.26	79.4	Untest		Yes	07-28-2007	1.16	19	0.18	111	Untest		Negative	No	2007-10-08	Negative	Negative	Measles
Female	0.3	Better	Yes	39 to 40	Yes	No	Yes	No	No	No	No	No	No	No	No	No	Yes	07-30-2007	6.83	63.4	Untest		Yes	2007-02-08	0.46	50	2.5	109	Untest		Untest	No		NA	Negative	Untest other virus
Male	12.4	Better	Yes	<39	Yes	No	Yes	No	No	No	No	No	No	No	No	No	Yes	2007-03-08	5.3	92.4	Negative		Yes	2007-03-08	0.14	50	4.7	110	Untest		Negative	No		NA	Untest	Rubella
Male	2.4	Better	Yes	<39	Unknown	No	Yes	No	Yes	No	Yes	No	No	No	No	No	Yes	2007-03-08	10.46	80.8	Negative		No	NA	NA	NA	NA	NA	NA		Negative	No		NA	NA	Negative
Male	6.9	Better	Yes	39 to 40	Yes	No	Yes	No	Yes	No	No	No	No	No	No	No	Yes	2007-05-08	6.43	41.1	Untest		Yes	2007-05-08	0.1	220	4.63	109	Untest		Negative	No		NA	Negative	Negative
Male	4.3	Better	Yes	<39	Unknown	No	Yes	No	Yes	Yes	Yes	Yes	No	No	No	No	Yes	2007-04-08	8.71	80	Untest		Yes	2007-04-08	0.3	10	6.25	113	Untest		Negative	No		NA	Negative	Negative
Male	55	Better	No	NA	Yes	No	No	NA	Yes	Yes	Yes	No	No	No	No	No	Yes	2007-06-08	9.02	79.9	Untest		Yes	2007-08-08	0.31	301	6.15	123	Untest		Negative	No		NA	Negative	Mumps
Male	20	Better	Yes	<39	Yes	No	Yes	No	No	No	No	No	No	No	No	No	Yes	2007-08-08	9	61.1	Negative		Yes	2007-08-08	0.98	500	1.95	106	Negative		Negative	No		NA	Negative	Negative
Male	1.5	Better	Yes	<39	Unknown	Yes	Yes	No	Yes	Yes	Yes	Yes	No	No	No	No	Yes	2007-09-08	10.59	66.2	Untest		Yes	2007-09-08	0.22	16	1.5	117	Untest		Negative	No		NA	Negative	Mumps
Male	30	Better	Yes	<39	Yes	No	No	No	Yes	No	No	No	No	No	No	No	Yes	2007-10-08	7.53	79.3	Untest		Yes	2007-10-08	0.87	30	0.5	99	Untest		Negative	No		NA	Negative	Negative
Male	3	Better	Yes	<39	Unknown	No	Yes	No	Yes	No	No	Yes	No	No	No	No	Yes	08-16-2007	27.01	80	Untest		Yes	08-16-2007	0.13	40	4.92	112	Untest		Negative	No		NA	Negative	Negative
Male	2.9	Better	Yes	<39	No	No	No	No	Yes	Yes	No	Yes	No	No	No	No	Yes	08-16-2007	7.23	43	Untest		Yes	08-16-2007	0.21	800	5.31	121	Untest		Negative	No		NA	Negative	enterovirus
Female	5.5	Better	Yes	<39	Yes	No	Yes	No	Yes	Yes	Yes	Yes	No	No	No	No	Yes	08-14-2007	20.26	87.2	Untest		Yes	08-17-2007	0.23	40	4.99	111	Untest		Negative	No		NA	Negative	enterovirus
Female	1.4	Better	Yes	<39	Unknown	No	No	NA	Yes	No	No	Yes	No	No	No	No	Yes	08-17-2007	8.81	35.7	Untest		Yes	08-17-2007	0.07	10	3.58	113	Untest		Untest	No		NA	Negative	Untest other virus
Male	7.2	Better	Yes	<39	Yes	No	Yes	No	Yes	No	No	No	No	No	No	No	Yes	08-21-2007	9.36	34.3	Untest		Yes	08-21-2007	0.46	130	2.7	117	Untest		Negative	No		NA	Negative	Mumps
Male	0.9	Cure	Yes	<39	Unknown	No	No	No	No	Yes	No	Yes	No	No	No	No	Yes	08-30-2007	2.75	42.1	Negative		Yes	08-30-2007	0.28	3	6.6	115	Untest		Negative	No		NA	Negative	Negative
Female	5.1	Better	No	NA	Yes	No	No	NA	Yes	Yes	Yes	No	No	No	No	No	Yes	2007-03-09	6.35	60.2	Untest		Yes	2007-03-09	0.06	5	6.01	118	Untest		Negative	No		NA	Negative	enterovirus
Female	0.8	Better	Yes	<39	Unknown	Yes	No	NA	Yes	Yes	No	Yes	No	No	No	No	Yes	2007-05-09	12.47	82.3	Negative		Yes	2007-05-09	0.16	50	4.1	120	Untest		Negative	No		NA	Negative	enterovirus
Female	24.8	Better	No	NA	No	No	Yes	No	Yes	Yes	No	No	No	No	No	No	Yes	2007-06-09	8.82	87.8	Untest		Yes	2007-06-09	1.61	8	1.64	96	Negative		Negative	No		NA	Negative	Mumps
Male	20.2	Not improve	Yes	<39	No	No	No	NA	Yes	No	No	Yes	No	No	No	No	Yes	2007-07-09	4.21	85.7	Negative		Yes	2007-08-09	0.16	10	2.5	120	Negative		Negative	No		NA	Negative	Negative
Male	12.1	Better	Yes	<39	Yes	No	Yes	No	Yes	No	No	Yes	No	No	No	No	Yes	2007-12-09	4.55	30.5	Negative		Yes	2007-12-09	0.48	216	2.73	115	Negative		Negative	No		NA	Negative	Negative
Male	2.9	Better	Yes	<39	Unknown	No	Yes	No	Yes	Yes	No	Yes	No	No	No	No	Yes	09-17-2007	6.39	62.5	Untest		Yes	09-19-2007	0.48	25	3.85	122	Untest		Negative	No		NA	Negative	Negative
Male	0.4	Better	No	NA	Unknown	Yes	Yes	No	Yes	No	No	Yes	No	No	No	No	Yes	09-17-2007	8.48	37.4	Untest		No	NA	NA	NA	NA	NA	NA		Negative	No		NA	NA	Negative
Male	2.2	Better	Yes	<39	Unknown	Yes	No	NA	Yes	Yes	Yes	Yes	No	No	No	No	Yes	09-19-2007	5.03	43.7	Untest		Yes	09-19-2007	0.15	10	39	116	Untest		Negative	No		NA	Negative	enterovirus
Female	63	Better	Yes	<39	Yes	No	No	NA	Yes	Yes	No	No	No	No	No	No	Yes	09-19-2007	8.24	83.2	Untest		Yes	09-21-2007	1.42	300	3.81	98	Untest		Negative	No		NA	Negative	Negative
Male	0.2	Better	Yes	39 to 40	Unknown	No	No	NA	Yes	No	No	Yes	No	No	No	No	Yes	09-26-2007	14.77	81	Untest		Yes	09-26-2007	0.2	5	5.28	119	Untest		Negative	No		NA	Negative	Mumps
Female	1.7	Better	No	NA	Unknown	No	No	NA	No	No	No	Yes	No	No	No	No	Yes	09-28-2007	14.85	87.6	Untest		Yes	09-28-2007	0.16	3	4.33	118	Untest		Negative	No		NA	Negative	Negative
Male	1.8	Better	Yes	<39	Unknown	No	Yes	No	No	No	No	Yes	No	No	No	No	Yes	09-29-2007	29.86	84.5	Untest		Yes	09-29-2007	0.06	4	4.33	120	Untest		Negative	No		NA	Negative	Negative
Male	1.8	Death	Yes	39 to 40	Unknown	No	Yes	No	Yes	Yes	Yes	Yes	Yes	No	Yes	No	Yes	09-29-2007	14.22	88.5	Untest		Yes	09-29-2007	0.47	44	3.2	120	Untest		Untest	No		NA	Negative	Negative
Female	2.1	Better	Yes	<39	Unknown	No	Yes	No	Yes	Yes	Yes	Yes	No	No	No	No	Yes	2007-01-10	7.17	52	Untest		Yes	2007-01-10	0.04	4	2.55	121	Untest		Negative	No		NA	Negative	Mumps
Female	0.4	Better	No	NA	Unknown	No	No	NA	Yes	Yes	No	Yes	No	No	No	No	Yes	2007-04-10	7.03	36.8	Untest		Yes	2007-04-10	0.17	1	3.2	120	Untest		Negative	No		NA	Negative	Mumps
Female	2.9	Better	Yes	39 to 40	Unknown	No	No	NA	Yes	Yes	Yes	Yes	No	No	No	No	Yes	2007-06-10	14.03	78.7			Yes	2007-06-10	0.02	20	8.47	115	Untest		Negative	No		NA	Negative	Untest other virus
Male	1.8	Cure	Yes	<39	Unknown	No	Yes	No	No	No	No	Yes	No	No	No	No	Yes	09-30-2007	4.93	45.2	Untest		Yes	2007-02-10	0.06	50	4.1	116	Untest		Negative	No		NA	Negative	Negative
Female	4	Better	Yes	<39	No	No	Yes	No	Yes	No	No	Yes	No	No	No	No	Yes	2007-06-10	22.14	90	Untest		Yes	2007-06-10	0.04	10	1.91	116	Untest		Negative	No		NA	Negative	Negative
Female	1.2	Cure	Yes	<39	Unknown	Yes	Yes	No	Yes	Yes	No	Yes	Yes	No	Yes	No	Yes	2007-09-10	12.06	73.4	Untest		Yes	2007-09-10	0.18	6	7	117	Untest		Negative	No		NA	Negative	Negative
Female	1.8	Better	No	NA	Unknown	No	Yes	No	Yes	No	No	Yes	No	No	No	No	Yes	2007-11-10	5.1	80	Untest		Yes	2007-11-10	0.44	8	4.69	118	Untest		Negative	No		NA	Negative	Negative
Female	55	Better	Yes	<39	Yes	No	No	NA	Yes	No	No	No	No	No	No	No	Yes	10-13-2007	8.34	79.9	Untest		Yes	10-13-2007	0.85	150	2.67	89	Negative		Negative	No		NA	Negative	Negative
Male	0.2	Better	No	NA	Unknown	Yes	Yes	Yes	Yes	Yes	Yes	Yes	No	No	No	No	Yes	10-16-2007	6.93	32.3	Untest		No	NA	NA	NA	NA	NA	NA		Negative	No		NA	Negative	enterovirus
Male	4	Better	No	NA	No	No	Yes	No	Yes	No	No	Yes	No	No	No	No	Yes	10-18-2007	13.01	75.6	Untest		Yes	10-18-2007	0.2	80	3.2	113	Untest		Negative	No		NA	Untest	CMV
Female	11.8	Not improve	Yes	39 to 40	Yes	No	Yes	No	Yes	No	Yes	Yes	No	No	No	No	Yes	10-19-2007	8.53	70.7	Untest		No	NA	NA	NA	NA	NA	NA		Negative	No		NA	Negative	Measles
Female	9	Better	Yes	39 to 40	Yes	No	Yes	No	No	Yes	No	Yes	No	No	No	No	Yes	10-23-2007	11.11	68.5	Untest		Yes	10-24-2007	0.25	270	3.9	109	Untest		Negative	No		NA	Negative	Mumps
Male	0.1	Death	Yes	39 to 40	Unknown	No	No	No	Yes	Yes	Yes	Yes	No	No	No	No	Yes	10-26-2007	14.3	24.9	Untest		Yes	10-26-2007	NA	NA	NA	NA	Untest		Negative	No		NA	Negative	enterovirus
Female	11.2	Better	Yes	<39	Unknown	No	Yes	No	Yes	No	No	Yes	No	No	No	No	Yes	10-26-2007	9.26	86.1	Untest		Yes	10-27-2007	0.12	5	5.04	115	Untest		Negative	No		NA	Negative	Untest other virus
Female	0.9	Cure	Yes	39 to 40	Unknown	No	Yes	No	Yes	No	No	Yes	No	No	No	No	Yes	10-28-2007	4.56	12.1	Untest		No	NA	NA	NA	NA	NA	NA		Negative	No		NA	NA	Measles
Male	60	Better	Yes	39 to 40	No	No	Yes	No	Yes	No	No	No	Yes	Yes	Yes	No	Yes	2007-05-11	10.89	84.9	Untest		Yes	2007-07-11	1.5	350	2.2	112	Untest		Negative	No		NA	Negative	Untest other virus
Female	67	Better	Yes	<39	Yes	No	No	No	Yes	Yes	No	No	Yes	No	Yes	No	Yes	2007-06-11	8.77	86.3	Untest		Yes	2007-07-11	0.35	20	3.7	112	Untest		Negative	No		NA	Negative	Mumps
Female	66	Better	Yes	<39	No	No	No	NA	Yes	No	No	No	No	No	No	No	Yes	2007-03-11	9	62.6	Untest		Yes	2007-08-11	0.28	8	5.64	103	Untest		Negative	No		NA	Negative	EB virus
Male	8	Better	Yes	<39	Yes	No	No	NA	Yes	Yes	No	No	No	No	No	No	Yes	2007-10-11	6.3	26.6	Untest		Yes	2007-10-11	0.13	39	3.6	114	Untest		Negative	No		NA	Negative	Mumps
Female	1.7	Better	No	NA	Unknown	Yes	Yes	No	Yes	No	No	Yes	No	No	No	No	Yes	11-30-2007	9.9	43.4	Untest		Yes	11-13-2007	NA	20	NA	NA	Untest		Negative	No		NA	Negative	Negative
Male	5	Better	No	NA	No	No	No	No	No	No	No	Yes	Yes	No	Yes	No	Yes	11-19-2007	10.94	85.5	Untest		Yes	11-19-2007	0.19	8	4.64	117	Untest		Negative	No		NA	Negative	Negative
Male	53	Better	Yes	39 to 40	Yes	No	No	No	Yes	Yes	Yes	No	Yes	No	Yes	No	Yes	11-19-2007	9.35	69.3	Untest		Yes	11-19-2007	1.2	130	2.99	101	Untest		Negative	No		NA	Negative	Measles
Female	0.7	Better	Yes	<39	Unknown	Yes	Yes	No	Yes	Yes	Yes	Yes	No	No	No	No	Yes	11-29-2007	23.37	68.5	Untest		Yes	2007-01-12	0.31	6	3.1	113	Untest		Negative	No		NA	Negative	Untest other virus
Male	2.6	Better	Yes	<39	Unknown	No	No	NA	Yes	Yes	Yes	Yes	Yes	Yes	Yes	No	Yes	2007-10-12	11.78	80.8	Negative		Yes	2007-10-12	0.08	20	0.51	115	Untest		Negative	No		NA	Negative	Negative
Male	1.1	Better	Yes	<39	Unknown	Yes	Yes	No	Yes	No	No	Yes	No	No	No	No	Yes	12-14-2007	4.07	57	Untest		Yes	12-14-2007	NA	10	NA	NA	Untest		Untest	No		NA	Negative	Untest other virus
Male	1	Better	Yes	39 to 40	Unknown	Yes	Yes	No	Yes	Yes	No	Yes	Yes	No	Yes	No	Yes	12-18-2007	9.7	55.3	Untest		Yes	12-18-2007	0.76	80	6.99	115	Untest		Negative	No		NA	Negative	Negative
Male	0.6	Better	Yes	39 to 40	Unknown	No	No	NA	Yes	Yes	Yes	Yes	No	No	No	No	Yes	12-22-2007	21.68	84.2	Untest		Yes	12-23-2007	1.9	690	5.28	114	Untest		Negative	No		NA	Negative	Negative
Female	6	Better	Yes	<39	Yes	No	Yes	No	Yes	Yes	Yes	Yes	No	No	No	No	Yes	12-29-2007	14.32	81	Untest		Yes	12-29-2007	1.4	130	4.88	117	Negative		Negative	No		NA	Negative	Varicella-zoster virus
Male	50	Better	No	NA	Yes	No	No	NA	Yes	No	No	Yes	No	No	No	No	Yes	12-29-2007	12.05	90.3	Untest		Yes	12-29-2007	0.25	8	3.68	124	Untest		Negative	No		NA	Negative	Negative
Female	29	Better	Yes	39 to 40	Yes	No	Yes	No	Yes	Yes	No	No	No	No	No	No	Yes	12-29-2007	5.84	85.9	Untest		Yes	12-29-2007	2.3	12	2.97	125	Negative		Negative	No		NA	Negative	Negative
Male	3	Better	Yes	<39	Unknown	No	Yes	No	Yes	Yes	No	No	No	No	No	No	Yes	12-30-2007	22.06	79.7	Untest		Yes	12-30-2007	0.06	20	5.5	103	Untest		Negative	No		NA	Negative	HSV
Male	8.4	Better	Yes	39 to 40	Yes	No	Yes	No	Yes	Yes	Yes	No	No	No	Yes	No	Yes	2008-02-01	24.44	95	Untest		Yes	2008-03-01	0.3	1	5.37	120	Untest		Negative	No		NA	Negative	Mumps
Male	45	Better	No	NA	Yes	No	Yes	No	Yes	No	No	No	Yes	No	Yes	No	Yes	2008-04-01	23.28	77.5	Untest		Yes	2008-05-01	0.51	26	0.99	127	Fungi	Cryptococcus neoformans	Negative	No		NA	Negative	Negative
Female	11.6	Better	No	NA	No	No	Yes	No	Yes	No	No	No	No	No	No	No	Yes	01-30-2008	6.34	74.7	Untest		Yes	01-30-2008	NA	7	3.63	115	Untest		Negative	No		NA	Negative	HSV
Male	13	Better	No	NA	No	No	No	NA	No	No	No	No	No	No	No	No	No	NA	NA	NA	Untest		No	NA	NA	NA	NA	NA	NA		Negative	No		NA	Negative	Negative
Male	74	Better	Yes	<39	No	No	No	NA	Yes	Yes	Yes	No	No	No	No	No	Yes	2008-06-02	7.23	75.9	Untest		Yes	02-13-2008	0.68	NA	1.6	107	Negative		Negative	No		NA	Negative	Negative
Male	8.2	Better	Yes	39 to 40	Yes	No	Yes	No	Yes	No	No	No	No	No	No	No	Yes	02-21-2008	10.83	78	Untest		Yes	02-24-2008	0.28	80	3.15	117	Untest		Untest	No		NA	Negative	Untest other virus
Male	20	Better	Yes	<39	Yes	No	Yes	No	Yes	No	No	No	No	No	No	No	Yes	2008-10-03	9.35	61.6	Untest		Yes	2008-10-03	0.19	7	3.22	118	Negative		Negative	No		NA	Negative	Untest other virus
Female	0.5	Better	Yes	<39	Unknown	Yes	No	No	Yes	Yes	Yes	Yes	Yes	Yes	Yes	No	Yes	03-24-2008	6.21	67.1	Streptococcus pneumonia	Streptococcus pneumonia	Yes	03-24-2008	0.2	65	0.3	108	Streptococcus pneumonia	Streptococcus pneumonia	Negative	No		NA	Negative	Negative
Male	3	Better	Yes	>40	Unknown	No	No	No	Yes	Yes	Yes	Yes	Yes	Yes	Yes	No	Yes	03-28-2008	7.32	50.9	Negative		Yes	03-28-2008	0.18	2	4	120	Negative		Negative	No		NA	Negative	enterovirus
Female	12	Cure	No	NA	No	No	Yes	No	No	No	No	No	No	Yes	Yes	No	Yes	03-30-2008	4.56	47	Untest		Yes	03-29-2008	0.13	50	2.4	119	Untest		Negative	No		NA	Negative	Mumps
Male	6.4	Better	No	NA	Yes	No	Yes	Yes	Yes	No	No	No	No	Yes	Yes	No	Yes	03-30-2008	9.47	86.8	Untest		Yes	2008-01-04	0.13	1	3.74	113	Untest		Negative	No		NA	Negative	Negative
Female	67	Not improve	Yes	<39	Yes	No	No	No	Yes	Yes	Yes	No	No	No	No	No	Yes	03-31-2008	12.72	80.8	Other bacteria	Staphylococcus aureus	Yes	2008-10-04	0.2	60	3.48	113	Negative		Negative	No		NA	Negative	Negative
Female	73	Not improve	Yes	39 to 40	Yes	No	Yes	No	Yes	Yes	Yes	No	Yes	Yes	Yes	No	Yes	2008-01-04	11.11	88.5	Streptococcus pneumonia	Streptococcus pneumonia	Yes	2008-02-04	2.8	63	0.33	111	Streptococcus pneumonia	Streptococcus pneumonia	Negative	No		NA	Negative	Negative
Male	4.7	Better	Yes	<39	Yes	No	Yes	No	No	No	No	No	No	No	No	No	Yes	2008-06-04	8.97	43	Negative		Yes	2008-06-04	NA	140	3.83	117	Untest		Negative	No		NA	Negative	CMV
Female	4.4	Better	No	NA	No	No	Yes	Yes	No	No	No	Yes	No	No	No	No	Yes	2008-09-04	7.07	37	Untest		Yes	2008-07-04	NA	28	3.94	116	Untest		Negative	No		NA	Negative	HSV
Female	41	Better	No	NA	Yes	No	No	No	No	No	No	No	No	No	No	No	Yes	2008-08-04	8.48	70.1	Untest		Yes	2008-08-04	NA	50	4.52	120	Negative		Untest	No		NA	Untest	Negative
Male	0.3	Better	Yes	<39	Unknown	Yes	Yes	No	Yes	No	Yes	Yes	No	No	No	No	Yes	2008-08-04	14.55	21.5	Untest		Yes	2008-08-04	3	167	0.94	108	Negative		Untest	No		NA	Negative	Untest other virus
Male	19	Better	No	NA	Yes	No	Yes	No	Yes	No	No	No	No	No	No	No	Yes	2008-09-04	7.18	71.8	Untest		Yes	2008-09-04	NA	90	NA	NA	Negative		Negative	No		NA	Negative	Negative
Male	9.1	Better	Yes	<39	No	No	Yes	No	Yes	Yes	No	No	No	No	No	No	Yes	2008-11-04	7.31	37.9	Untest		Yes	2008-11-04	NA	710	3.5	112	Untest		Negative	No		NA	Negative	enterovirus
Male	48	Not improve	No	NA	Yes	No	Yes	No	Yes	Yes	Yes	No	No	No	Yes	No	Yes	2008-11-04	10.88	70.8	Untest		Yes	2008-11-04	0.3	1	4.04	105	Untest		Negative	No		NA	Negative	Negative
Male	13	Not improve	Yes	<39	Yes	No	No	No	Yes	Yes	Yes	Yes	No	No	No	No	Yes	04-13-2008	11.55	61.4	Untest		Yes	04-13-2008	0.12	9	4.56	119	Negative		Negative	No		NA	Negative	Negative
Female	7.8	Better	Yes	<39	Yes	No	Yes	No	Yes	Yes	No	Yes	No	No	Yes	No	Yes	04-13-2008	3.08	17.3	Untest		Yes	04-13-2008	0.78	8	5.7	116	Untest		Negative	No		NA	Negative	Negative
Female	2.9	Better	Yes	39 to 40	Unknown	No	Yes	No	Yes	Yes	Yes	Yes	No	No	No	No	Yes	04-15-2008	10.17	48.2	Untest		Yes	04-14-2008	0.41	190	4.23	123	Untest		Negative	No		NA	Negative	Negative
Female	12.9	Better	Yes	39 to 40	Yes	No	No	NA	Yes	Yes	No	No	No	No	Yes	No	Yes	04-14-2008	6.62	68.4	Negative		Yes	04-15-2008	0.32	220	3.56	116	Negative		Negative	No		NA	Negative	Negative
Male	1.9	Better	Yes	39 to 40	Unknown	No	Yes	No	Yes	Yes	No	Yes	Yes	No	Yes	No	Yes	04-14-2008	14.79	62.9	Untest		Yes	04-14-2008	0.39	1	3.79	114	Untest		Negative	No		NA	Negative	enterovirus
Male	0.9	Better	Yes	>40	Unknown	Yes	No	NA	Yes	No	Yes	Yes	No	No	No	No	Yes	04-16-2008	7.84	60.2	Untest		Yes	04-16-2008	0.23	100	5.31	109	Untest		Negative	No		NA	Negative	CMV
Male	35.2	Better	Yes	<39	Yes	No	Yes	No	Yes	No	No	No	No	No	Yes	No	Yes	04-18-2008	14.63	83.8	Untest		Yes	04-17-2008	1.5	590	2.22	95	Negative		Negative	No		NA	Negative	Mumps
Male	1	Better	Yes	39 to 40	No	No	No	No	No	No	No	No	No	No	No	No	Yes	04-18-2008	11.05	28.8	Untest		Yes	04-19-2008	0.26	1	3.91	114	Untest		Negative	No		NA	Negative	Negative
Male	2.8	Better	Yes	39 to 40	No	No	No	NA	Yes	Yes	No	No	No	No	No	No	Yes	04-23-2008	7.17	20.8	Streptococcus pneumonia	Streptococcus pneumonia	Yes	04-22-2008	0.54	2	4.26	118	Streptococcus pneumonia	Streptococcus pneumonia	Negative	No		NA	Negative	enterovirus
Female	7.8	Better	Yes	>40	Yes	No	Yes	No	Yes	Yes	No	No	No	No	No	No	Yes	04-22-2008	17.56	94	Untest		Yes	04-23-2008	0.24	90	4.49	97	Untest		Untest	No		NA	Negative	Untest other virus
Male	5.9	Better	Yes	39 to 40	Yes	No	Yes	No	Yes	Yes	No	No	No	No	No	No	Yes	04-28-2008	8.96	53.9	Untest		Yes	04-28-2008	0.2	240	2.9	129	Negative		Negative	No		NA	Negative	enterovirus
Female	26.1	Better	Yes	39 to 40	Yes	Yes	Yes	No	Yes	Yes	Yes	Yes	Yes	No	Yes	No	Yes	04-29-2008	7.28	70.1	Negative		Yes	04-29-2008	0.5	1	5.4	113	Negative		Negative	No		NA	Negative	Untest other virus
Female	1.2	Death	Yes	<39	Unknown	No	Yes	No	Yes	Yes	Yes	Yes	Yes	No	Yes	No	Yes	04-30-2008	38.98	66.9	Untest		Yes	04-30-2008	0.88	940	6.57	110	Negative		Negative	No		NA	Negative	Untest other virus
Male	7.2	Better	Yes	<39	Yes	No	No	NA	Yes	Yes	Yes	Yes	No	No	No	No	Yes	2008-02-05	7.38	69.3	Untest		Yes	2008-02-05	0.18	4	6.75	118	Untest		Negative	No		NA	Negative	Untest other virus
Female	4	Better	Yes	<39	No	No	Yes	No	Yes	Yes	No	No	No	No	No	No	Yes	2008-12-05	4.85	34.2	Untest		Yes	2008-11-05	0.28	4	4.63	116	Untest		Negative	No		NA	Negative	Untest other virus
Male	5.4	Better	Yes	<39	No	No	No	No	Yes	Yes	No	No	No	No	No	No	Yes	2008-12-05	15.75	65.7	Untest		Yes	05-14-2008	0.28	162	4.89	93	Untest		Negative	No		NA	Negative	Untest other virus
Male	4.9	Better	Yes	<39	Yes	No	Yes	No	No	No	No	No	No	No	No	No	Yes	05-16-2008	10.64	63.3	Untest		Yes	05-16-2008	1.5	20	3.58	119	Untest		Negative	No		NA	Negative	Untest other virus
Male	8.9	Better	Yes	<39	Yes	No	No	No	No	No	No	No	No	No	Yes	No	Yes	05-19-2008	7.64	38.5	Untest		Yes	05-19-2008	0.23	60	3.84	117	Untest		Negative	No		NA	Negative	Negative
Female	0.3	Better	Yes	<39	Unknown	No	Yes	No	Yes	Yes	No	No	No	No	No	No	Yes	05-20-2008	17.38	58.8	Untest		Yes	05-20-2008	0.09	80	4	97	Untest		Negative	No		NA	Negative	Negative
Male	1	Better	Yes	<39	No	No	No	NA	No	Yes	No	Yes	No	No	Yes	No	Yes	05-21-2008	20.67	43.9	Untest		Yes	05-22-2008	0.3	5	3.3	106	Untest		Negative	No		NA	Negative	Negative
Male	5.5	Better	No	NA	No	No	No	NA	No	No	No	Yes	Yes	No	Yes	No	Yes	05-22-2008	6.42	42.2	Untest		Yes	05-21-2008	0.1	8	4.2	105	Untest		Negative	No		NA	Negative	Varicella-zoster virus
Male	4.8	Better	Yes	<39	Yes	No	Yes	No	No	No	No	No	No	No	Yes	No	Yes	05-23-2008	8.61	61.7	Untest		Yes	05-24-2008	0.45	1	3.64	120	Untest		Negative	No		NA	Negative	enterovirus
Male	33.3	Death	Yes	39 to 40	No	No	No	No	Yes	Yes	Yes	No	No	No	No	No	Yes	05-26-2008	9.34	63.8	Negative		Yes	05-24-2008	1.5	240	4	116	Negative		Negative	No		NA	Negative	enterovirus
Female	60	Better	Yes	39 to 40	Yes	No	No	NA	No	No	No	No	No	No	No	No	Yes	05-26-2008	12.6	94	Untest		Yes	05-27-2008	1.5	210	1.2	118	Negative		Negative	No		NA	Negative	Negative
Male	40	Better	Yes	39 to 40	No	No	No	NA	No	No	No	No	No	No	No	No	Yes	05-30-2008	7.6	85.7	Untest		Yes	05-30-2008	1.5	720	0.41	118	Negative		Negative	No		NA	Negative	enterovirus
Female	1.4	Better	Yes	39 to 40	Unknown	No	No	NA	No	No	No	No	No	No	Yes	No	Yes	05-29-2008	9.74	30.6	Untest		Yes	05-29-2008	0.15	1	3.4	123	Untest		Negative	No		NA	Negative	enterovirus
Female	21.8	Better	Yes	<39	Yes	No	Yes	No	No	No	No	No	No	No	No	No	Yes	05-30-2008	6.59	64.7	Untest		Yes	05-30-2008	1	560	3	117	Negative		Negative	No		NA	Negative	Mumps
Male	4.1	Better	No	NA	Unknown	No	No	NA	Yes	Yes	No	Yes	No	No	No	No	Yes	2008-02-06	7.36	48.2	Untest		Yes	2008-02-06	0.06	9	4.2	122	Untest		Negative	No		NA	Negative	enterovirus
Male	29	Better	Yes	39 to 40	Yes	No	Yes	No	No	No	No	No	No	No	No	No	Yes	2008-02-06	8.45	79.7	Untest		Yes	2008-02-06	1.5	420	0.4	100	Untest		Negative	No		NA	Negative	Mumps
Female	1.9	Better	Yes	<39	No	No	No	NA	No	No	No	Yes	No	No	No	No	Yes	2008-12-06	11.28	53.5	Untest		Yes	2008-12-06	0.55	2	4.95	112	Untest		Negative	No		NA	Negative	Negative
Male	0.5	Better	Yes	<39	Unknown	No	No	No	No	No	No	Yes	No	No	Yes	No	Yes	06-15-2008	27.66	74.3	Untest		Yes	06-15-2008	0.34	9	5.7	130	Untest		Negative	No		NA	Negative	Mumps
Male	3.4	Better	Yes	<39	Yes	No	Yes	Yes	No	No	No	No	No	No	No	No	Yes	06-15-2008	8.69	38.5	Untest		Yes	06-15-2008	0.31	1	3.81	118	Untest		Negative	No		NA	Negative	Negative
Female	0.6	Better	Yes	<39	Unknown	No	Yes	No	No	No	No	Yes	No	No	Yes	No	No	NA	NA	NA	Untest		Yes	06-16-2008	0.53	105	4	125	Negative		Positive	No		NA	Negative	JE
Male	7.5	Better	Yes	<39	Yes	No	Yes	No	No	No	No	No	No	No	No	No	Yes	06-18-2008	10.38	36.1	Untest		Yes	06-17-2008	0.17	3	3.63	119	Untest		Negative	No		NA	Negative	Negative
Male	9.5	Better	Yes	39 to 40	No	No	Yes	No	Yes	No	No	No	No	No	No	No	Yes	06-16-2008	10.08	64.2	Untest		Yes	06-18-2008	0.62	4	3.53	115	Untest		Negative	No		NA	Negative	EB virus
Female	6	Better	Yes	<39	Yes	No	No	No	Yes	Yes	Yes	Yes	No	No	No	No	Yes	06-20-2008	13.19	91.3	Negative		Yes	06-20-2008	0.37	150	4.23	121	Untest		Positive	No		NA	Positive	JE
Male	0.5	Better	Yes	<39	Unknown	Yes	No	No	No	No	No	Yes	No	No	No	No	Yes	06-20-2008	10.45	42.3	Untest		Yes	06-20-2008	0.37	18	3.8	119	Negative		Positive	No		NA	Positive	JE
Male	8.6	Better	Yes	39 to 40	Yes	No	Yes	No	No	No	No	No	No	No	No	No	Yes	06-18-2008	5.51	70.2	Untest		Yes	06-18-2008	0.03	6	3.8	126	Untest		Negative	No		NA	Negative	Varicella-zoster virus
Female	4.5	Better	Yes	>40	Yes	No	No	No	Yes	No	No	Yes	No	No	No	No	Yes	06-25-2008	4.84	42.6	Negative		Yes	06-22-2008	0.21	100	3.64	124	Untest		Positive	No		NA	Positive	JE
Male	5	Better	Yes	<39	No	No	Yes	No	Yes	Yes	Yes	Yes	No	No	No	No	Yes	06-22-2008	26.22	91.6	Untest		Yes	06-23-2008	0.09	5	3.47	120	Untest		Negative	No		NA	Negative	Negative
Female	1.9	Better	Yes	<39	Unknown	No	Yes	No	No	No	No	Yes	No	No	No	No	Yes	06-23-2008	21.86	89.9	Untest		Yes	06-24-2008	0.19	28	5.5	114	Untest		Positive	No		NA	Positive	JE
Male	0.6	Better	Yes	39 to 40	Unknown	Yes	Yes	No	Yes	No	No	Yes	No	No	No	No	Yes	06-23-2008	26.14	71.8	Untest		Yes	06-24-2008	0.3	20	7.27	124	Untest		Negative	No		NA	Negative	Negative
Female	1.6	Better	Yes	<39	Unknown	Yes	Yes	No	Yes	Yes	Yes	Yes	No	No	No	No	Yes	06-24-2008	13.75	58.7	Untest		Yes	06-24-2008	0.09	130	4.58	121	Untest		Negative	No		NA	Negative	enterovirus
Male	1.8	Better	Yes	39 to 40	Unknown	No	No	NA	Yes	Yes	Yes	Yes	No	No	No	No	Yes	06-24-2008	36.43	89.4	Untest		Yes	06-24-2008	1.39	260	5.9	115	Untest		Negative	No		NA	Negative	enterovirus
Female	1.6	Death	Yes	39 to 40	Unknown	No	Yes	No	Yes	Yes	Yes	No	No	No	No	No	Yes	06-25-2008	13.92	77.7	Untest		Yes	06-26-2008	0.09	4	1.81	121	Untest		Negative	No		NA	Negative	Negative
Female	2.1	Better	Yes	39 to 40	Unknown	No	No	NA	Yes	Yes	Yes	Yes	No	No	No	No	Yes	06-25-2008	19.17	80.7	Untest		Yes	06-25-2008	0.5	54	4.6	123	Untest		Positive	No		NA	Positive	JE
Female	56	Better	Yes	<39	Yes	No	No	NA	No	No	No	No	No	No	No	No	Yes	06-26-2008	5.79	72.4	Untest		Yes	06-29-2008	1.3	820	1.5	102	Untest		Negative	No		NA	Negative	Mumps
Male	2.5	Better	Yes	<39	Unknown	No	No	NA	Yes	Yes	No	Yes	No	No	No	No	Yes	06-26-2008	8.74	90.6	Untest		Yes	06-26-2008	0.58	2	6.21	124	Untest		Negative	No		NA	Negative	Varicella-zoster virus
Female	1.4	Better	Yes	<39	Unknown	No	No	No	Yes	Yes	No	No	No	No	No	No	Yes	06-27-2008	8.01	58.4	Untest		Yes	06-28-2008	0.13	1	3.3	125	Untest		Negative	No		NA	Negative	Negative
Male	3.5	Better	Yes	39 to 40	No	No	No	NA	No	No	No	No	No	No	No	No	Yes	06-30-2008	7.48	60.4	Untest		Yes	06-30-2008	0.07	170	5.5	120	Untest		Negative	No		NA	Negative	enterovirus
Male	10.7	Better	Yes	<39	No	No	Yes	Yes	No	No	No	Yes	No	No	No	No	Yes	06-30-2008	7.37	69.6	Untest		Yes	2008-01-07	0.03	110	3.65	122	Untest		Negative	No		NA	Negative	Negative
Female	3	Better	Yes	39 to 40	Unknown	Yes	No	NA	Yes	Yes	Yes	Yes	No	No	No	No	Yes	2008-01-07	6.61	47.1	Untest		Yes	2008-01-07	0.23	80	3.63	123	Untest		Positive	No		NA	Untest	JE
Male	1	Better	Yes	<39	Unknown	No	No	NA	Yes	Yes	Yes	Yes	No	No	No	No	Yes	06-30-2008	18.23	78.3	Untest		Yes	2008-02-07	0.03	10	4.79	120	Untest		Negative	No		NA	Negative	enterovirus
Male	0.3	Better	Yes	<39	Unknown	Yes	No	NA	No	No	No	Yes	No	No	No	No	Yes	06-30-2008	15.11	79.1	Untest		Yes	2008-03-07	0.58	40	4.16	123	Other bacteria	Sphingobacterium multivorum	Negative	No		NA	Negative	Negative
Male	0.1	Better	Yes	39 to 40	Yes	No	Yes	No	No	No	No	No	No	No	No	No	Yes	2008-06-07	29.07	72.3	Untest		Yes	2008-07-07	0.31	150	6.03	118	Negative		Positive	No		NA	Positive	JE
Male	11.1	Better	No	NA	No	No	Yes	No	Yes	Yes	No	Yes	No	No	No	No	Yes	2008-06-07	9.11	80.6	Untest		Yes	2008-06-07	0.16	3	4.3	122	Untest		Negative	No		NA	Negative	Negative
Male	5.1	Better	Yes	39 to 40	Yes	No	No	NA	No	No	Yes	Yes	No	No	No	No	Yes	07-13-2008	14.16	92.9	Untest		Yes	07-13-2008	0.33	50	5	122	Untest		Negative	No		NA	Negative	Negative
Male	8.9	Better	Yes	<39	Yes	No	Yes	No	No	No	No	No	No	No	Yes	No	Yes	07-15-2008	3.51	26.7			Yes	07-15-2008	0.11	10	3.9	123	Untest		Negative	No		NA	Negative	Negative
Male	10.3	Better	No	NA	Yes	No	No	NA	No	No	No	No	No	No	Yes	No	Yes	07-15-2008	6.81	39.7	Untest		Yes	07-15-2008	0.04	6	3.5	120	Untest		Negative	No		NA	Negative	Mumps
Female	14	Better	Yes	<39	Yes	No	No	NA	Yes	No	No	Yes	No	No	No	No	Yes	07-21-2008	9.66	59.1	Untest		Yes	07-21-2008	0.17	25	4.7	119	Negative		Negative	No		NA	Negative	Negative
Female	11.8	Better	Yes	<39	Yes	No	No	NA	No	No	No	No	No	No	No	No	Yes	07-22-2008	7.98	15.2	Untest		Yes	07-22-2008	0.01	5	3	119	Untest		Negative	No		NA	Negative	enterovirus
Male	5.3	Better	Yes	<39	Yes	No	Yes	No	No	No	No	Yes	No	No	No	No	Yes	07-24-2008	5.24	75	Untest		Yes	07-24-2008	0.21	250	1.5	110	Fungi	Cryptococcus neoformans	Negative	No		NA	Negative	Negative
Male	0.4	Better	Yes	<39	Unknown	Yes	No	NA	No	No	No	No	No	No	No	No	Yes	07-21-2008	10.48	43.1	Untest		Yes	07-30-2008	0.03	1	2.8	116	Negative		Negative	No		NA	Negative	Mumps
Male	0.8	Better	Yes	<39	Unknown	Yes	No	NA	No	No	No	Yes	Yes	No	Yes	No	Yes	07-29-2008	9.28	53	Untest		Yes	07-30-2008	0.15	NA	3.9	117	Negative		Negative	No		NA	Negative	enterovirus
Male	11.7	Better	Yes	39 to 40	No	No	No	NA	No	No	No	Yes	No	No	No	No	Yes	2008-02-08	4.65	45.8	Untest		Yes	2008-02-08	0.24	2	4.7	116	Negative		Negative	No		NA	Negative	enterovirus
Female	5.5	Better	No	NA	No	No	No	NA	No	No	No	Yes	No	No	No	No	No	NA	NA	NA	Untest		Yes	2008-04-08	0.1	16	3.8	115	Untest		Negative	No		NA	Negative	Negative
Male	11.7	Better	Yes	39 to 40	Yes	No	Yes	Yes	Yes	No	No	No	No	No	No	No	Yes	2008-03-08	4.16	44.5	Untest		Yes	2008-03-08	0.01	5	3.6	119	Untest		Negative	No		NA	Negative	Mumps
Male	8.8	Better	Yes	<39	Yes	Yes	No	NA	Yes	Yes	Yes	Yes	No	No	No	No	Yes	2008-08-08	16.18	75.2	Untest		Yes	2008-09-08	0.19	290	3.9	117	Negative		Negative	No		NA	Negative	EB virus
Female	4.8	Better	Yes	<39	Yes	No	Yes	No	No	Yes	No	No	No	No	Yes	No	Yes	2008-10-08	12.36	74	Untest		Yes	2008-10-08	0.26	200	3	114	Untest		Negative	No		NA	Negative	Untest other virus
Male	42	Better	Yes	<39	Yes	No	Yes	No	No	No	No	No	No	No	No	No	Yes	2008-11-08	7.28	59	Untest		Yes	2008-11-08	0.35	340	3.2	118	Negative		Negative	No		NA	Negative	Untest other virus
Male	1.7	Better	Yes	<39	Unknown	No	Yes	No	Yes	Yes	No	Yes	Yes	No	Yes	No	Yes	2008-12-08	7.87	56.7	Untest		Yes	2008-11-08	3	430	5.1	106	Untest		Untest	No		NA	Positive	JE
Male	10	Better	Yes	39 to 40	Yes	No	Yes	No	No	No	No	No	No	No	No	No	Yes	08-15-2008	13.6	86	Untest		Yes	08-15-2008	0.33	40	3.8	115	Untest		Negative	No		NA	Negative	Negative
Male	9.7	Better	Yes	39 to 40	Yes	No	Yes	Yes	No	No	No	No	No	No	No	No	Yes	08-15-2008	11.8	72.4	Untest		Yes	08-15-2008	0.3	110	3.6	119	Untest		Negative	No		NA	Negative	Negative
Male	7.5	Better	Yes	39 to 40	Yes	No	Yes	No	No	Yes	No	No	No	No	No	No	Yes	08-19-2008	6.09	46.1	Untest		Yes	08-19-2008	0.16	7	3.4	116	Negative		Negative	No		NA	Negative	Mumps
Male	9	Better	Yes	<39	Yes	No	Yes	No	Yes	Yes	No	No	No	No	No	No	Yes	08-20-2008	6.33	51.94	Untest		Yes	08-20-2008	0.25	1	2.1	116	Negative		Negative	No		NA	Negative	enterovirus
Male	55.7	Better	Yes	<39	Yes	No	Yes	No	Yes	Yes	No	No	No	No	No	No	Yes	08-21-2008	8.33	83.8	Untest		Yes	08-21-2008	1.7	280	1.8	91	Untest		Negative	No		NA	Negative	Untest other virus
Male	7	Better	Yes	39 to 40	Yes	No	No	NA	Yes	Yes	Yes	Yes	No	No	No	No	Yes	08-23-2008	17.06	68.5	Negative		Yes	08-24-2008	0.01	6	3.9	111	Untest		Negative	No		NA	Negative	Untest other virus
Male	2.3	Better	Yes	<39	Unknown	No	No	NA	No	No	No	Yes	No	No	No	No	Yes	08-26-2008	12.1	88.8	Untest		Yes	08-26-2008	0.4	5	3.5	116	Negative		Negative	No		NA	Negative	Untest other virus
Male	1.9	Better	Yes	<39	Unknown	No	Yes	No	No	No	No	No	No	No	No	No	Yes	2008-02-09	7.65	27.5	Negative		No	NA	NA	NA	NA	NA	NA		Negative	No		NA	NA	Untest other virus
Female	43.5	Better	No	NA	Yes	No	Yes	No	Yes	Yes	No	No	Yes	No	Yes	No	Yes	2008-04-09	13.82	82.6	Untest		Yes	2008-04-09	0.34	150	2.4	115	Negative		Negative	No		NA	Negative	Untest other virus
Male	0.5	Better	No	NA	Unknown	No	Yes	No	Yes	Yes	Yes	Yes	No	No	No	No	Yes	2008-07-09	12.68	45.3	Negative		Yes	2008-09-09	0.58	4	3.1	117	Untest		Negative	No		NA	Negative	Negative
Male	47	Better	No	NA	Yes	No	No	NA	Yes	Yes	Yes	Yes	No	No	No	No	Yes	2008-05-09	9.96	68.1	Untest		Yes	2008-09-09	0.01	20	3.8	115	Untest		Negative	No		NA	Negative	Negative
Male	2.3	Better	Yes	39 to 40	Unknown	No	No	NA	Yes	Yes	No	No	No	No	Yes	No	Yes	09-17-2008	6.94	67.1	Negative		Yes	09-17-2008	0.53	7	4	116	Negative		Negative	No		NA	Negative	enterovirus
Male	62.8	Better	Yes	>40	No	No	Yes	No	Yes	Yes	Yes	No	Yes	No	Yes	No	Yes	09-18-2008	28.3	89.4	Streptococcus pneumonia	Streptococcus pneumonia	Yes	09-20-2008	1.5	1	0.1	101	Streptococcus pneumonia	Streptococcus pneumonia	Negative	No		NA	Untest	Negative
Female	64.4	Better	No	NA	Yes	No	Yes	No	No	No	No	No	No	No	No	No	Yes	09-22-2008	7.49	77.9	Untest		Yes	09-23-2008	0.42	25	3.5	113	Negative		Negative	No		NA	Negative	Negative
Male	50	Better	Yes	39 to 40	Yes	No	No	NA	No	No	No	No	No	No	No	No	Yes	09-21-2008	6.08	61.3	Negative		Yes	09-22-2008	0.31	950	2.6	112	Negative		Negative	No		NA	Negative	Negative
Male	0.2	Better	Yes	<39	Unknown	Yes	Yes	No	Yes	Yes	No	Yes	No	No	No	No	Yes	09-23-2008	16.3	48.9	Untest		Yes	09-24-2008	1.2	130	1.3	110	Negative		Negative	No		NA	Negative	enterovirus
Male	45.1	Better	Yes	<39	Yes	No	Yes	No	No	No	No	Yes	No	No	No	No	Yes	09-26-2008	7.4	55.5	Untest		Yes	09-26-2008	0.38	30	3.7	115	Negative		Negative	No		NA	Negative	Negative
Female	62	Better	Yes	39 to 40	No	No	No	NA	No	No	No	No	No	No	No	No	Yes	09-26-2008	17.35	73.4	Untest		Yes	09-27-2008	0.35	6	3.4	118	Untest		Negative	No		NA	Negative	Negative
Male	76	Better	Yes	<39	No	No	No	NA	No	No	No	No	No	No	No	No	Yes	09-17-2008	9.8	77.9	Negative		Yes	09-25-2008	0.59	80	2.7	113	Untest		Negative	No		NA	Untest	Negative
Male	30.1	Better	No	NA	Yes	No	No	NA	No	No	No	Yes	No	No	No	No	Yes	09-30-2008	27.23	84.4	Untest		Yes	2008-02-10	0.06	120	4.6	119	Negative		Negative	No		NA	Negative	Negative
Male	3.2	Better	Yes	<39	No	Yes	Yes	No	No	No	No	Yes	No	No	Yes	No	Yes	10-13-2008	10.68	84.5	Untest		Yes	10-14-2008	0.47	4	5.5	122	Untest		Negative	No		NA	Negative	Negative
Female	10.2	Better	Yes	39 to 40	Yes	No	Yes	No	No	No	No	No	No	No	No	No	Yes	10-13-2008	9.79	70	Untest		Yes	10-14-2008	0.11	310	3.3	119	Untest		Negative	No		NA	Negative	Negative
Female	11	Death	Yes	39 to 40	Yes	No	Yes	No	Yes	Yes	Yes	Yes	No	No	No	No	Yes	10-16-2008	17.26	79.7	Untest		Yes	10-17-2008	0.08	110	4.3	112	Other bacteria	Staphylococcus hominis	Negative	No		NA	Negative	Negative
Male	83	Better	Yes	39 to 40	No	No	No	NA	Yes	No	No	No	No	No	No	No	Yes	10-20-2008	10.57	68.7	Untest		Yes	10-22-2008	0.08	1	2.7	109	Untest		Negative	No		NA	Negative	Mumps
Male	0.4	Better	Yes	<39	Unknown	No	No	NA	No	No	No	Yes	No	No	No	No	Yes	10-28-2008	2.77	49.1	Negative		Yes	10-28-2008	0.06	4	5.1	103	Untest		Negative	No		NA	Untest	Negative
Male	8	Better	No	NA	No	No	Yes	No	No	No	No	No	No	No	No	No	Yes	10-28-2008	5.2	62.5	Untest		Yes	10-28-2008	NA	1	NA	NA	Untest		Negative	No		NA	Negative	Negative
Male	10.7	Better	No	NA	No	No	No	NA	No	No	No	No	No	No	No	No	Yes	10-28-2008	7.41	57	Untest		Yes	10-29-2008	0.05	10	3.6	130	Untest		Untest	No		NA	Untest	Untest other virus
Female	3	Better	No	NA	No	No	No	NA	Yes	Yes	Yes	No	No	No	No	No	Yes	10-28-2008	6.87	16.5	Untest		Yes	10-29-2008	0.02	3	2.9	124	Untest		Negative	No		NA	Negative	Negative
Male	34.2	Better	No	NA	Yes	No	No	NA	No	No	No	No	No	No	No	No	Yes	10-27-2008	8.67	54.3	Untest		Yes	10-30-2008	0.1	50	3.7	126	Untest		Negative	No		NA	Negative	Negative
Female	0.4	Better	Yes	<39	Unknown	No	Yes	No	No	No	No	Yes	No	No	No	No	Yes	2008-01-11	9.3	71.5	Untest		Yes	2008-02-11	0.3	6	3.3	122	Untest		Negative	No		NA	Negative	HSV
Female	28	Better	Yes	<39	Yes	No	No	NA	No	No	No	No	No	No	No	No	No	NA	NA	NA	Untest		No	NA	NA	NA	NA	NA	NA		Negative	No		NA	Negative	Negative
Female	54.1	Better	No	NA	Yes	No	Yes	No	No	No	No	No	No	No	No	No	Yes	11-26-2008	17.17	77.9	Untest		Yes	11-26-2008	0.63	5	4.5	128	Negative		Negative	No		NA	Negative	Negative
Male	6.8	Better	Yes	<39	Yes	No	Yes	No	No	No	No	Yes	No	No	No	No	Yes	11-28-2008	17.22	82.1	Untest		Yes	11-29-2008	0.13	2	5.2	122	Untest		Negative	No		NA	Untest	Untest other virus
Male	1.1	Better	Yes	39 to 40	Unknown	Yes	Yes	No	No	No	No	No	No	No	No	No	Yes	2008-04-12	6.04	31.6	Untest		Yes	2008-04-12	0.57	1	5.1	111	Untest		Negative	No		NA	Negative	Untest other virus
Female	9.6	Better	Yes	<39	Yes	No	Yes	No	Yes	No	No	No	No	No	No	No	Yes	2008-07-12	14.01	88.6	Untest		Yes	2008-09-12	0.63	16	3.3	121	Untest		Untest	No		NA	Negative	Untest other virus
Male	71.6	Better	Yes	<39	No	No	No	NA	Yes	Yes	Yes	Yes	No	No	No	No	Yes	2008-08-12	16.09	90.5	Untest		Yes	2008-09-12	0.73	6	5.3	123	Negative		Negative	No		NA	Negative	Untest other virus
Male	42	Better	Yes	<39	Yes	No	Yes	No	Yes	Yes	Yes	Yes	Yes	No	Yes	No	Yes	2008-09-12	19.4	88.4	Negative		Yes	2008-09-12	1.3	140	3.5	100	Negative		Negative	No		NA	Negative	Untest other virus
Male	1.3	Cure	Yes	39 to 40	Unknown	Yes	Yes	No	Yes	Yes	Yes	Yes	No	No	No	No	Yes	12-15-2008	10.11	88.3	Untest		Yes	12-15-2008	0.75	5	9.9	106	Untest		Negative	No		NA	Negative	Negative
Female	2.4	Not improve	No	NA	Unknown	No	No	NA	Yes	Yes	Yes	Yes	No	No	No	No	Yes	12-22-2008	34.67	81.2	Untest		Yes	12-22-2008	0.31	26	1.6	120	Untest		Negative	No		NA	Negative	Untest other virus
Female	8.8	Death	Yes	<39	No	No	Yes	No	Yes	Yes	Yes	No	No	No	No	Yes	Yes	12-22-2008	8.24	68.5	Untest		Yes	12-22-2008	0.25	18	4	120	Negative		Negative	No		NA	Negative	Untest other virus
Female	0	Better	No	NA	Unknown	No	No	NA	Yes	Yes	No	Yes	No	No	No	No	Yes	12-26-2008	9.64	6.3	Untest		Yes	12-26-2008	0.29	7	5.3	118	Negative		Negative	No		NA	Negative	Untest other virus
Female	10.3	Better	Yes	39 to 40	No	No	Yes	No	Yes	Yes	Yes	Yes	No	No	Yes	No	Yes	12-31-2008	34.84	84.1	Untest		Yes	12-31-2008	0.8	2	4.5	129	Untest		Negative	No		NA	Negative	Untest other virus
Male	9.1	Cure	Yes	<39	Yes	No	Yes	No	No	No	No	No	No	No	No	No	Yes	12-31-2008	8.43	85	Untest		Yes	2009-01-01	0.9	320	3.4	124	Untest		Untest	No		NA	Negative	Untest other virus
Male	68	Better	No	NA	Yes	No	Yes	No	Yes	Yes	Yes	No	No	No	No	Yes	Yes	2009-04-01	10.27	75.9	Untest		Yes	2009-05-01	0.46	5	3.4	122	Untest		Negative	No		NA	Negative	Untest other virus
Female	4.8	Better	Yes	39 to 40	No	No	Yes	No	No	No	No	No	No	No	No	No	Yes	2009-07-01	16.94	84.9	Untest		Yes	2009-07-01	0.14	5	3.6	126	Untest		Negative	No		NA	Negative	Untest other virus
Male	6.8	Better	Yes	39 to 40	Yes	No	Yes	No	Yes	Yes	No	Yes	No	No	No	No	Yes	2009-09-01	5.72	77.9	Untest		Yes	2009-10-01	0.26	50	4.4	116	Negative		Negative	No		NA	Untest	Untest other virus
Male	19.3	Better	Yes	39 to 40	Yes	No	Yes	No	Yes	Yes	No	No	No	No	No	No	Yes	2009-12-01	14.31	77.4	Negative		Yes	2009-11-01	1.3	2	2.8	122	Negative		Negative	No		NA	Negative	Untest other virus
Male	12.5	Better	Yes	39 to 40	Yes	No	Yes	No	No	No	No	No	No	No	No	No	Yes	2009-11-01	7.78	49.5	Untest		Yes	2009-10-01	0.18	60	4	121	Negative		Untest	No		NA	Negative	Untest other virus
Male	2	Not improve	Yes	<39	No	No	Yes	No	Yes	Yes	Yes	Yes	No	No	No	No	Yes	2009-04-01	1.93	40.9	Untest		Yes	01-15-2009	2.99	30	0.6	80	Untest		Untest	No		NA	Negative	Untest other virus
Male	60	Better	No	NA	Yes	No	No	NA	No	No	No	No	No	No	No	No	Yes	01-18-2009	7.14	71.2	Untest		Yes	01-18-2009	0.6	30	4.2	123	Untest		Negative	No		NA	Negative	Untest other virus
Male	5	Better	Yes	<39	No	No	Yes	No	No	No	No	No	No	No	No	No	Yes	01-23-2009	11.16	51.5	Untest		Yes	01-23-2009	0.29	90	3.2	109	Untest		Negative	No		NA	Negative	Untest other virus
Male	0.2	Not improve	Yes	<39	No	No	No	NA	Yes	Yes	Yes	Yes	No	No	No	No	Yes	01-21-2009	18.27	58.9	Negative		Yes	01-23-2009	0.95	4	6.7	122	Negative		Negative	No		NA	Negative	Untest other virus
Female	13	Better	No	NA	Yes	No	Yes	No	Yes	No	No	No	No	No	No	No	Yes	01-28-2009	3.75	64.2	Untest		Yes	01-27-2009	0.85	5	2.7	123	Negative		Negative	No		NA	Negative	Untest other virus
Male	43.4	Better	Yes	<39	No	No	Yes	No	Yes	No	No	Yes	No	No	No	No	Yes	01-29-2009	13.16	82.4	Untest		Yes	2009-02-02	0.24	5	4	127	Negative		Negative	No		NA	Negative	Untest other virus
Male	45.5	Better	Yes	<39	Yes	No	Yes	Yes	Yes	Yes	Yes	No	No	No	No	No	Yes	2009-02-02	13.31	82.7	Untest		Yes	2009-02-02	0.39	890	1.7	104	Negative		Negative	No		NA	Negative	Untest other virus
Male	5.3	Better	Yes	<39	Yes	No	Yes	No	Yes	No	No	No	No	No	No	No	Yes	2009-03-02	11.85	59.7	Untest		Yes	2009-03-02	0.21	1	2.3	121	Negative		Negative	No		NA	Negative	Untest other virus
Male	0.5	Better	Yes	<39	Unknown	Yes	Yes	No	Yes	No	No	Yes	No	No	No	No	Yes	2009-04-02	11.46	56.4	Untest		Yes	2009-04-02	0.31	3	4.2	120	Negative		Negative	No		NA	Negative	Untest other virus
Male	41	Better	Yes	<39	Yes	No	Yes	No	No	No	No	No	No	No	No	No	Yes	2009-05-02	11.92	92.3	Fungi	Cryptococcus neoformans	Yes	2009-05-02	0.48	80	3	110	Fungi	Cryptococcus neoformans	Negative	No		NA	Negative	Untest other virus
Female	44	Better	No	NA	Yes	No	Yes	No	No	No	No	No	No	No	No	No	Yes	2009-06-02	15.5	85.7	Untest		Yes	2009-08-02	0.44	230	3.8	122	Negative		Negative	No		NA	Negative	Untest other virus
Female	1.5	Death	Yes	>40	No	No	Yes	No	Yes	No	Yes	Yes	No	No	No	No	Yes	2009-10-02	22.28	58.8	Untest		Yes	02-13-2009	1.07	250	6.3	130	Untest		Negative	No		NA	Negative	Untest other virus
Male	11	Cure	Yes	39 to 40	No	No	No	NA	Yes	No	No	No	No	No	No	No	Yes	2009-12-02	19.03	93.2	Untest		Yes	02-15-2009	0.17	5	3	125	Untest		Negative	No		NA	Negative	Untest other virus
Male	79	Better	No	NA	Yes	No	No	NA	No	No	No	No	No	No	No	No	Yes	02-15-2009	9.98	78.1	Untest		Yes	02-17-2009	0.46	NA	3	114	Other bacteria	Pseudomonas aeruginosa	Negative	No		NA	Negative	Untest other virus
Female	2.5	Better	Yes	39 to 40	No	No	No	NA	No	No	No	No	No	No	No	No	Yes	02-16-2009	8.62	57.2	Negative		Yes	02-19-2009	0.42	30	5.9	115	Negative		Negative	No		NA	Negative	Untest other virus
Male	15	Better	Yes	39 to 40	Yes	No	Yes	No	No	No	No	No	No	No	No	No	Yes	2009-09-02	50.9	96.3	Untest		Yes	2009-10-02	1.7	999	2.3	108	Negative		Negative	No		NA	Negative	Untest other virus
Male	11.3	Better	Yes	<39	No	No	Yes	No	Yes	Yes	Yes	No	No	No	No	Yes	Yes	02-19-2009	7.24	72.7	Untest		Yes	02-20-2009	0.39	190	4	120	Negative		Negative	No		NA	Negative	Untest other virus
Female	7.2	Better	No	NA	Yes	No	Yes	No	No	No	No	Yes	Yes	No	Yes	No	Yes	02-20-2009	10.84	90.1	Untest		Yes	02-21-2009	0.28	21	4.2	129	Untest		Negative	No		NA	Untest	Untest other virus
Female	0.5	Death	Yes	<39	No	No	Yes	No	Yes	Yes	Yes	Yes	Yes	No	Yes	No	Yes	02-20-2009	3.95	69.6	Negative		Yes	02-21-2009	3.28	8	12.3	110	Untest		Negative	No		NA	Negative	Untest other virus
Male	21.1	Better	No	NA	No	No	No	NA	No	No	No	Yes	No	No	No	No	Yes	02-20-2009	15.3	83.1	Other bacteria	Staphylococcus capitis	Yes	02-23-2009	0.26	6	3.5	127	Negative		Negative	No		NA	Negative	Untest other virus
Male	69	Better	No	NA	Yes	No	Yes	No	No	No	No	No	No	No	No	No	Yes	02-19-2009	6.07	72	Negative		Yes	02-23-2009	1.01	270	3	109	Negative		Negative	No		NA	Negative	Untest other virus
Male	11	Better	Yes	<39	Yes	No	No	NA	No	No	No	No	No	No	No	No	Yes	02-25-2009	5.3	46.2	Untest		Yes	02-25-2009	0.24	40	3.1	131	Negative		Negative	No		NA	Untest	Untest other virus
Male	0.3	Better	Yes	<39	Unknown	No	Yes	Yes	No	No	No	No	No	No	No	No	Yes	02-25-2009	15.72	69	Negative		Yes	02-26-2009	3.04	20	7.1	128	Negative		Negative	No		NA	Negative	Untest other virus
Male	45	Better	Yes	<39	Yes	No	Yes	No	Yes	No	No	Yes	No	No	No	No	Yes	02-26-2009	5.39	71	Negative		Yes	02-26-2009	1.54	60	1	112	Negative		Negative	No		NA	Negative	Untest other virus
Female	8.2	Better	Yes	<39	Yes	No	Yes	No	No	No	No	No	No	No	No	No	Yes	02-28-2009	2.95	54.2	Untest		Yes	2009-01-03	0.3	20	3.6	127	Untest		Negative	No		NA	Untest	Untest other virus
Female	1.3	Better	Yes	39 to 40	Unknown	Yes	No	NA	No	No	No	Yes	No	No	No	No	Yes	2009-02-03	12.4	72.2	Negative		Yes	2009-03-03	0.16	40	3.3	123	Negative		Negative	No		NA	Negative	Untest other virus
Male	9.9	Better	Yes	39 to 40	Yes	No	Yes	No	No	No	No	No	No	No	No	No	Yes	2009-06-03	6.48	51.6	Negative		Yes	2009-07-03	0.47	210	4.3	118	Negative		Negative	No		NA	Negative	Untest other virus
Male	0.3	Better	Yes	<39	Unknown	Yes	Yes	Yes	No	No	No	Yes	Yes	No	Yes	No	Yes	2009-11-03	24.1	36.8	Hib	Hib	Yes	2009-10-03	1.79	999	0	126	Hib	Hib	Negative	No		NA	Negative	Untest other virus
Male	70.2	Better	Yes	<39	Yes	No	No	NA	Yes	Yes	No	Yes	No	No	No	No	Yes	2009-07-03	6.92	70.4	Untest		Yes	2009-10-03	0.47	45	3.4	110	Negative		Negative	No		NA	Negative	Untest other virus
Male	0.8	Better	Yes	<39	Unknown	Yes	No	NA	Yes	Yes	No	No	No	No	No	No	Yes	03-14-2009	6.57	27.2	Untest		Yes	03-14-2009	0.25	3	3.3	108	Negative		Negative	No		NA	Negative	Untest other virus
Female	1.1	Better	Yes	<39	Unknown	Yes	Yes	Yes	Yes	Yes	No	Yes	No	No	No	No	Yes	03-14-2009	11.64	52	Negative		Yes	03-14-2009	0.76	300	1.9	117	Negative		Negative	No		NA	Negative	Untest other virus
Male	4.4	Better	Yes	39 to 40	Yes	No	Yes	No	Yes	Yes	No	Yes	No	No	No	No	Yes	03-16-2009	19.19	77	Negative		Yes	03-16-2009	0.53	270	3.7	118	Negative		Negative	No		NA	Negative	Untest other virus
Female	7.5	Better	Yes	<39	No	No	Yes	No	No	No	No	No	No	No	No	No	Yes	03-16-2009	6.68	76.8	Negative		Yes	03-17-2009	0.14	5	3.8	119	Untest		Negative	No		NA	Negative	Untest other virus
Male	10.3	Better	No	NA	No	No	Yes	No	Yes	Yes	No	No	No	No	No	No	Yes	03-22-2009	4.59	50.7	Untest		Yes	03-22-2009	0.19	8	4.3	120	Negative		Negative	No		NA	Negative	Untest other virus
Male	70	Better	No	NA	Yes	No	No	NA	Yes	Yes	Yes	No	No	No	No	No	Yes	03-24-2009	6.94	84.1	Untest		Yes	03-25-2009	1.99	330	4.3	120	Untest		Negative	No		NA	Negative	Untest other virus
Male	16.8	Better	Yes	<39	No	No	No	NA	Yes	Yes	Yes	Yes	Yes	No	Yes	No	Yes	03-19-2009	8.43	74.9	Negative		Yes	03-25-2009	0.44	30	4.5	120	Negative		Negative	No		NA	Negative	Untest other virus
Female	0.4	Better	Yes	<39	Unknown	No	No	NA	Yes	No	Yes	Yes	No	No	No	No	Yes	03-26-2009	13.9	78.3	Negative		Yes	03-26-2009	0.99	4	4.8	108	Negative		Negative	No		NA	Negative	Untest other virus
Male	30.4	Better	No	NA	No	No	Yes	No	Yes	Yes	Yes	Yes	No	No	No	No	Yes	03-27-2009	11.24	79.5	Untest		Yes	03-27-2009	0.43	20	4.4	141	Untest		Negative	No		NA	Negative	Untest other virus
Male	9.5	Better	Yes	39 to 40	No	No	Yes	No	No	No	No	No	No	No	No	No	Yes	03-28-2009	13.53	68.6	Untest		Yes	03-27-2009	0.35	670	4	118	Untest		Negative	No		NA	Negative	Untest other virus
Male	3	Better	Yes	39 to 40	No	No	Yes	No	No	No	No	Yes	No	No	No	No	Yes	03-27-2009	6.05	79.5	Negative		Yes	03-28-2009	0.13	6	4	117	Untest		Negative	No		NA	Negative	Untest other virus
Male	12.3	Better	Yes	39 to 40	No	No	No	NA	Yes	No	No	No	No	No	No	No	Yes	03-28-2009	11.15	84.7	Untest		Yes	03-29-2009	0.08	150	4.6	123	Untest		Negative	No		NA	Negative	Untest other virus
Male	9.5	Better	Yes	<39	Yes	No	Yes	No	No	No	No	Yes	No	No	No	No	Yes	2009-01-04	8.09	68.4	Untest		Yes	2009-02-04	NA	75	2.9	121	Untest		Negative	No		NA	Untest	Untest other virus
Female	26.7	Better	Yes	<39	Yes	No	Yes	No	No	No	Yes	Yes	Yes	No	Yes	No	Yes	2009-07-04	9.56	65.7	Negative		Yes	2009-07-04	NA	8	4.1	119	Untest		Negative	No		NA	Negative	Untest other virus
Female	25.4	Better	No	NA	No	No	Yes	No	No	Yes	Yes	No	No	No	No	No	Yes	2009-07-04	8.03	65.9	Negative		Yes	2009-07-04	0.27	12	3.9	114	Negative		Negative	No		NA	Negative	Untest other virus
Male	4.5	Better	No	NA	No	No	No	NA	No	Yes	No	No	No	No	No	No	Yes	2009-09-04	5.4	53.9	Negative		Yes	2009-09-04	0.07	16	4.5	123	Negative		Negative	No		NA	Negative	Untest other virus
Male	11.7	Better	No	NA	No	No	Yes	No	Yes	Yes	Yes	Yes	No	No	No	No	Yes	2009-09-04	13.94	90.2	Negative		Yes	2009-10-04	0.15	156	4	112	Negative		Negative	No		NA	Negative	Untest other virus
Male	11.7	Better	No	NA	No	No	Yes	No	No	No	No	No	No	No	No	No	Yes	2009-10-04	4.42	69.5	Untest		Yes	2009-12-04	0.72	7	3.9	119	Untest		Negative	No		NA	Negative	Untest other virus
Male	0.3	Better	Yes	<39	No	No	No	NA	No	No	No	Yes	No	No	No	No	Yes	04-17-2009	7.5	55.8	Untest		Yes	04-18-2009	0.15	20	3.3	121	Untest		Negative	No		NA	Negative	Untest other virus
Male	2	Better	Yes	<39	Unknown	Yes	No	NA	No	No	No	Yes	No	No	No	No	Yes	04-18-2009	11.9	76.2	Negative		Yes	04-18-2009	0.11	1	4.8	118	Untest		Negative	No		NA	Negative	Untest other virus
Male	36.7	Better	No	NA	Yes	No	No	NA	No	No	No	No	No	No	No	No	Yes	04-20-2009	10.11	80	Untest		Yes	04-20-2009	0.45	6	4.8	130	Untest		Negative	No		NA	Negative	Untest other virus
Male	5.6	Better	Yes	<39	Yes	No	No	NA	No	No	No	Yes	No	No	No	No	Yes	04-22-2009	8.27	92.1	Untest		Yes	04-22-2009	0.19	2	4.8	106	Untest		Negative	No		NA	Negative	Untest other virus
Male	6.3	Better	Yes	39 to 40	Yes	No	No	NA	No	No	No	Yes	No	No	No	No	Yes	04-22-2009	17.9	77.3	Untest		Yes	04-23-2009	0.56	19	3.8	114	Negative		Negative	No		NA	Negative	Untest other virus
Male	51	Better	Yes	39 to 40	No	No	Yes	No	No	No	No	No	No	No	No	Yes	Yes	04-22-2009	4.24	81.1	Negative		Yes	04-26-2009	0.26	6	2.3	120	Negative		Negative	No		NA	Negative	Untest other virus
Female	40	Better	Yes	<39	Yes	No	Yes	No	No	No	No	No	No	No	No	No	Yes	04-26-2009	7.01	82.2	Untest		Yes	04-26-2009	1.9	210	3.8	123	Untest		Negative	No		NA	Negative	Untest other virus
Male	6.6	Better	Yes	39 to 40	Yes	No	No	NA	Yes	Yes	No	No	No	No	No	No	Yes	04-16-2009	14.95	59.5	Negative		Yes	04-26-2009	0.77	180	3.3	123	Untest		Negative	No		NA	Negative	Untest other virus
Male	5.8	Better	Yes	<39	Yes	No	Yes	No	Yes	Yes	No	Yes	No	No	No	No	Yes	04-29-2009	12.94	87.7	Untest		Yes	04-29-2009	0.22	2	3.9	118	Untest		Negative	No		NA	Negative	Untest other virus
Male	72	Better	No	NA	Yes	No	No	No	No	No	No	No	No	No	No	No	Yes	2009-01-05	6.4	64.2	Untest		Yes	2009-01-05	1.3	18	1.8	104	Untest		Negative	No		NA	Negative	Untest other virus
Female	72	Better	No	NA	Yes	No	No	NA	No	No	No	No	No	No	No	No	Yes	04-29-2009	5.9	75.8	Untest		Yes	2009-01-05	1.03	28	2.3	112	Negative		Negative	No		NA	Negative	Untest other virus
Female	2.8	Better	Yes	<39	Yes	No	No	NA	No	Yes	Yes	Yes	No	No	No	No	Yes	2009-04-05	4.04	65.4	Untest		Yes	2009-04-05	0.75	2	5.8	114	Untest		Negative	No		NA	Negative	Untest other virus
Female	13.5	Better	No	NA	Yes	No	Yes	No	Yes	No	No	No	Yes	No	Yes	No	Yes	2009-04-05	6.05	44.6	Negative		Yes	2009-04-05	NA	3	3.3	119	Negative		Negative	No		NA	Negative	Untest other virus
Male	9.6	Better	Yes	39 to 40	Yes	No	Yes	No	Yes	Yes	No	No	No	No	Yes	No	Yes	2009-05-05	12.23	91.3	Untest		Yes	2009-05-05	2.31	999	0.2	104	Other bacteria	Streptococcus sanguis	Negative	No		NA	Negative	Untest other virus
Male	32	Better	No	NA	Yes	No	No	NA	No	No	No	Yes	Yes	No	Yes	No	Yes	2009-09-05	5.93	73.7	Negative		Yes	2009-09-05	1.76	160	2.1	112	Negative		Negative	No		NA	Negative	Untest other virus
Female	35	Better	No	NA	Yes	No	No	NA	Yes	No	No	No	No	No	No	No	Yes	2009-10-05	6.41	76	Untest		Yes	2009-10-05	0.31	30	3.7	124	Untest		Negative	No		NA	Negative	Untest other virus
Female	46	Better	Yes	<39	No	No	No	NA	No	No	Yes	No	No	No	No	No	Yes	2009-12-05	10.79	74	Untest		Yes	2009-12-05	0.21	8	7.3	103	Negative		Negative	No		NA	Negative	Untest other virus
Male	0.9	Better	Yes	>40	Unknown	No	No	NA	No	No	No	Yes	No	No	No	No	Yes	05-14-2009	11.85	40.1	Untest		Yes	05-14-2009	0.23	30	2.9	115	Untest		Negative	No		NA	Negative	Untest other virus
Male	39	Better	Yes	<39	Yes	No	No	NA	No	No	No	No	No	No	No	No	Yes	05-17-2009	7.91	64.9	Untest		Yes	05-17-2009	0.48	7	3.7	129	Negative		Negative	No		NA	Negative	Untest other virus
Male	6.4	Better	Yes	39 to 40	Yes	Yes	No	NA	No	No	No	Yes	No	No	No	No	Yes	05-18-2009	11.16	14	Negative		Yes	05-18-2009	1.32	3	2.4	118	Negative		Negative	No		NA	Negative	Untest other virus
Male	0.9	Better	Yes	39 to 40	Unknown	Yes	No	NA	No	No	No	No	No	No	No	No	Yes	05-17-2009	10.49	15.5	Negative		Yes	05-20-2009	0.96	70	6.3	117	Negative		Negative	No		NA	Negative	Untest other virus
Male	3	Better	Yes	39 to 40	No	No	Yes	No	No	Yes	No	No	Yes	No	Yes	No	Yes	05-21-2009	16.23	83.7	Negative		Yes	05-21-2009	0.21	30	4.8	119	Negative		Negative	No		NA	Untest	Untest other virus
Male	10.9	Better	No	NA	Yes	Yes	No	NA	No	Yes	No	No	No	No	No	No	Yes	05-23-2009	9.5	46.8	Untest		Yes	05-23-2009	0.23	6	4.3	126	Negative		Negative	No		NA	Negative	Untest other virus
Female	0.7	Better	Yes	39 to 40	Unknown	No	No	NA	No	No	No	No	No	No	No	No	Yes	05-24-2009	7.11	13.7	Untest		Yes	05-23-2009	0.39	40	3.2	133	Negative		Negative	No		NA	Negative	Untest other virus
Female	1.3	Better	Yes	39 to 40	Unknown	Yes	Yes	No	No	Yes	No	Yes	No	No	No	No	Yes	05-23-1990	2.24	55.4	Negative		Yes	05-23-2009	0.26	22	13.2	108	Negative		Negative	No		NA	Negative	Untest other virus
Male	0.8	Death	Yes	<39	Unknown	No	Yes	Yes	Yes	Yes	Yes	Yes	No	No	No	No	Yes	05-20-2009	13.81	40	Untest		Yes	05-24-2009	2.83	NA	3.7	126	Negative		Untest	No		NA	Negative	Untest other virus
Female	8	Better	Yes	<39	Yes	No	No	NA	Yes	No	No	No	No	No	No	No	Yes	05-22-2009	5.33	40.9	Untest		Yes	05-24-2009	1.07	25	3.5	124	Negative		Negative	No		NA	Negative	Untest other virus
Female	69	Better	Yes	<39	Yes	No	No	NA	No	No	No	No	No	No	No	No	Yes	05-23-2009	6.34	58.3	Negative		Yes	05-26-2009	0.73	140	3.1	124	Untest		Negative	No		NA	Negative	Untest other virus
Female	60	Better	No	NA	No	No	No	NA	Yes	Yes	No	No	No	No	No	No	Yes	05-24-2009	5.2	16.3	Untest		Yes	05-26-2009	NA	9	NA	NA	Negative		Negative	No		NA	Negative	Untest other virus
Male	0.8	Improve	Yes	39 to 40	Unknown	No	No	NA	Yes	Yes	Yes	Yes	No	No	No	No	Yes	05-27-2009	10.53	74.2	Hib	Hib	Yes	05-27-2009	1.23	999	0.3	117	Hib	Hib	Negative	No		NA	Untest	Untest other virus
Female	2.5	Better	Yes	39 to 40	Unknown	No	No	NA	Yes	Yes	Yes	Yes	No	No	Yes	No	Yes	05-30-2009	11.11	75.8	Untest		Yes	05-31-2009	0.38	5	3.9	122	Negative		Negative	No		NA	Negative	Untest other virus
Male	56	Better	No	NA	No	No	No	No	No	No	No	No	No	No	No	No	Yes	05-29-2009	5.29	41.4	Untest		Yes	05-31-2009	1.24	70	3.8	124	Untest		Negative	No		NA	Negative	Untest other virus
Female	22.9	Better	No	NA	No	No	No	NA	No	No	No	No	No	No	No	No	Yes	2009-04-06	7.09	40.8	Negative		Yes	2009-04-06	0.3	9	3	125	Negative		Positive	No		NA	Negative	JE
Female	12.2	Better	No	NA	No	No	No	NA	No	No	No	No	No	No	No	No	Yes	2009-04-06	8.72	77.3	Untest		Yes	2009-04-06	0.27	35	3.7	126	Negative		Negative	No		NA	Negative	Untest other virus
Male	5.4	Better	Yes	<39	No	No	No	NA	No	No	No	No	No	No	No	No	Yes	2009-05-06	5.1	42.2	Negative		Yes	2009-05-06	0.17	7	6.1	107	Negative		Negative	No		NA	Untest	Untest other virus
Male	20	Better	Yes	<39	Yes	No	No	NA	No	No	No	No	No	No	No	No	Yes	2009-08-06	4.49	85.3	Negative		Yes	2009-08-06	0.04	150	3.3	119	Negative		Negative	No		NA	Negative	Untest other virus
Male	38.6	Better	Yes	<39	Yes	No	No	NA	No	No	No	No	No	No	No	No	Yes	2009-09-06	9.36	37.6	Negative		Yes	2009-09-06	0.67	8	3.5	118	Negative		Negative	No		NA	Negative	Untest other virus
Female	1.5	Not improve	Yes	39 to 40	Unknown	No	No	NA	Yes	Yes	No	No	No	No	No	No	Yes	2009-09-06	3.69	42.6	Untest		Yes	2009-09-06	0.76	70	2.4	125	Negative		Positive	No		NA	Positive	JE
Male	65	Better	Yes	<39	Yes	No	No	NA	Yes	No	No	No	No	No	No	No	Yes	2009-09-06	4.32	33.1	Untest		Yes	2009-09-06	1.49	6	3.4	125	Negative		Negative	No		NA	Negative	Untest other virus
Male	19	Better	No	NA	No	No	No	NA	No	No	No	No	No	No	No	No	Yes	2009-09-06	7.66	58.1	Untest		Yes	2009-09-06	0.43	8	3.7	126	Negative		Negative	No		NA	Negative	Untest other virus
Male	5.3	Better	Yes	39 to 40	Yes	No	No	NA	No	No	No	No	No	No	No	No	Yes	2009-09-06	4.76	31.4	Untest		No	NA	NA	NA	NA	NA	NA		Negative	No		NA	Negative	Untest other virus
Male	32	Better	Yes	39 to 40	Yes	No	Yes	Yes	No	Yes	No	Yes	No	No	No	No	Yes	2009-09-06	3.83	49.9	Negative		Yes	2009-11-06	0.21	110	4.1	122	Negative		Negative	No		NA	Negative	Untest other virus
Male	5.4	Better	Yes	39 to 40	Yes	No	Yes	No	No	Yes	Yes	Yes	No	No	No	No	Yes	2009-11-06	19.1	88.9	Negative		Yes	06-14-2009	0.53	460	4.1	117	Untest		Positive	No		NA	Positive	JE
Male	74	Better	Yes	<39	Yes	No	No	NA	No	No	No	No	No	No	No	No	Yes	06-13-2009	4.21	63.7	Untest		Yes	06-13-2009	0.77	280	3.7	118	Negative		Negative	No		NA	Negative	Untest other virus
Male	0.3	Better	No	NA	Unknown	No	No	No	Yes	No	No	Yes	No	No	No	No	Yes	06-14-2009	9.47	13.7	Untest		Yes	06-15-2009	0.49	6	3.7	123	Negative		Negative	No		NA	Negative	Untest other virus
Male	12.7	Better	Yes	39 to 40	Yes	Yes	Yes	No	No	Yes	No	No	No	No	No	No	Yes	06-15-2009	19.75	86.7	Untest		Yes	06-15-2009	0.47	250	3.8	120	Negative		Positive	No		NA	Positive	JE
Female	4.1	Not improve	Yes	39 to 40	Unknown	No	Yes	No	No	Yes	Yes	Yes	No	No	No	No	Yes	06-17-2009	18.03	0.86	Untest		Yes	06-17-2009	0.74	110	5.1	120	Negative		Negative	No		NA	Positive	JE
Female	6.6	Better	Yes	39 to 40	Yes	Yes	No	NA	Yes	Yes	Yes	Yes	No	No	No	No	Yes	06-18-2009	24.03	91	Untest		Yes	06-18-2009	0.44	28	4.3	116	Untest		Negative	No		NA	Positive	JE
Female	4.3	Better	Yes	<39	No	No	Yes	Yes	No	Yes	No	Yes	No	No	No	No	Yes	06-20-2009	10.62	68.8	Untest		Yes	06-20-2009	0.23	5	2.8	122	Untest		Negative	No		NA	Negative	Untest other virus
Male	0.5	Better	Yes	<39	Unknown	No	No	NA	Yes	No	No	Yes	No	No	No	No	Yes	06-19-2009	7.59	79.5	Untest		Yes	06-20-2009	0.38	1	4.1	121	Negative		Negative	No		NA	Negative	Untest other virus
Male	0.8	Better	Yes	<39	Unknown	No	No	NA	Yes	Yes	Yes	Yes	No	No	No	No	Yes	06-21-2009	6.28	48.1	Untest		No	NA	NA	NA	NA	NA	NA		Negative	No		NA	NA	Untest other virus
Male	29.4	Not improve	Yes	39 to 40	Yes	Yes	Yes	Yes	Yes	Yes	Yes	No	No	No	No	No	Yes	06-23-2009	16.1	78.4	Untest		Yes	06-24-2009	0.9	65	3.3	118	Negative		Negative	No		NA	Negative	Untest other virus
Female	60	Better	No	NA	Yes	No	No	NA	Yes	Yes	No	No	No	No	No	No	Yes	06-24-2009	9.16	59	Negative		Yes	06-25-2009	0.56	13	5.3	128	Negative		Negative	No		NA	Negative	Untest other virus
Male	40	Better	Yes	<39	Yes	No	No	NA	Yes	No	Yes	Yes	No	No	No	No	Yes	06-24-2009	8.18	76.3	Untest		Yes	06-26-2009	0.6	410	10.6	127	Negative		Negative	No		NA	Negative	Untest other virus
Male	4	Better	Yes	39 to 40	Yes	No	Yes	No	Yes	Yes	Yes	Yes	Yes	No	Yes	No	Yes	06-26-2009	18.63	66.9	Untest		Yes	06-26-2009	0.54	1	4.1	113	Untest		Negative	No		NA	Negative	Untest other virus
Female	9	Better	Yes	39 to 40	Yes	No	Yes	No	Yes	Yes	Yes	Yes	Yes	No	Yes	No	Yes	06-27-2009	16.22	91.3	Negative		Yes	06-28-2009	0.48	230	3.9	123	Negative		Negative	No		NA	Negative	Untest other virus
Male	4.7	Better	No	NA	No	No	No	NA	No	No	No	No	No	No	No	No	Yes	06-30-2009	16.72	85.1	Untest		No	NA	NA	NA	NA	NA	NA		Negative	No		NA	NA	Untest other virus
Male	0.1	Better	Yes	<39	Unknown	No	No	NA	No	No	No	Yes	No	No	No	No	Yes	06-30-2009	9.07	33.4	Negative		Yes	06-30-2009	NA	7	2.3	114	Negative		Negative	No		NA	Negative	Untest other virus
Female	17.2	Better	No	NA	No	No	Yes	No	No	No	No	No	No	No	No	No	Yes	2009-02-07	5.52	67	Untest		Yes	2009-02-07	0.3	7	3.4	122	Untest		Negative	No		NA	Negative	Untest other virus
Female	1.9	Better	Yes	<39	No	No	No	NA	No	No	No	Yes	No	No	No	No	Yes	2009-02-07	19.24	73.3	Negative		Yes	2009-04-07	0.13	6	3.8	2	Untest		Negative	No		NA	Negative	Untest other virus
Female	73.2	Better	Yes	<39	No	No	No	NA	No	No	No	No	No	No	No	No	Yes	2009-03-07	6.46	79.3	Negative		Yes	2009-03-07	0.29	2	4.3	105	Negative		Negative	No		NA	Negative	Untest other virus
Male	72.9	Better	Yes	<39	Yes	No	No	NA	No	No	Yes	No	No	No	No	No	Yes	2009-03-07	7.1	72.7	Untest		Yes	2009-04-07	2	12	2	108	Negative		Negative	No		NA	Negative	Untest other virus
Male	77.7	Better	Yes	<39	No	No	Yes	No	No	No	No	No	No	No	No	No	Yes	2009-01-07	7.47	76.6	Negative		Yes	2009-05-07	0.83	4	3	124	Negative		Negative	No		NA	Negative	Untest other virus
Female	73.3	Better	No	NA	Yes	No	No	NA	Yes	Yes	No	No	No	No	No	No	Yes	2009-07-07	8.85	82.3	Untest		Yes	2009-07-07	1.08	290	0.8	120	Fungi	Cryptococcus neoformans	Negative	No		NA	Negative	Untest other virus
Male	12.7	Better	No	NA	Yes	No	No	NA	No	No	No	No	No	No	No	No	Yes	2009-04-07	10.93	87.1	Untest		Yes	2009-07-07	0.75	106	2.4	113	Negative		Negative	No		NA	Negative	Untest other virus
Male	70	Better	No	NA	Yes	No	No	NA	No	No	No	No	No	No	No	No	Yes	2009-02-07	6.51	72.2	Untest		Yes	2009-07-07	2	999	0.6	108	Untest		Negative	No		NA	Negative	Untest other virus
Male	10.4	Better	Yes	<39	Yes	No	Yes	No	Yes	Yes	No	No	No	No	No	No	Yes	2009-07-07	7.15	37.5	Negative		Yes	2009-07-07	5.4	7	3.7	124	Negative		Negative	No		NA	Negative	Untest other virus
Male	20.9	Better	No	NA	No	No	No	NA	No	No	No	No	No	No	No	No	Yes	2009-11-07	6.39	59.2	Untest		Yes	2009-10-07	0.41	2	3.4	128	Negative		Negative	No		NA	Negative	Untest other virus
Male	3.5	Better	Yes	<39	No	No	No	NA	No	No	No	No	No	No	No	Yes	Yes	2009-09-07	17.28	60.9	Negative		Yes	2009-10-07	0.5	7	3	128	Negative		Negative	No		NA	Negative	Untest other virus
Female	61	Better	Yes	<39	Yes	No	Yes	No	Yes	Yes	No	No	No	No	No	No	Yes	07-14-2009	11.32	55.3	Negative		Yes	07-16-2009	0.86	120	3.1	117	Negative		Negative	No		NA	Negative	Untest other virus
Female	4	Better	Yes	39 to 40	Unknown	No	Yes	No	Yes	Yes	Yes	Yes	Yes	Yes	Yes	No	Yes	07-16-2009	21.21	51.2	Negative		Yes	07-16-2009	1.46	144	3.7	123	Negative		Negative	No		NA	Negative	Untest other virus
Male	6.4	Better	Yes	<39	Yes	No	Yes	No	Yes	No	No	No	No	No	No	No	Yes	07-22-2009	6.34	77.4	Untest		Yes	07-23-2009	0.22	22	3.7	128	Untest		Negative	No		NA	Negative	Untest other virus
Male	84.5	Better	No	NA	Yes	No	No	NA	No	No	No	No	No	No	No	No	Yes	07-25-2009	6.6	60.1	Untest		Yes	07-24-2009	NA	7	3.9	126	Untest		Negative	No		NA	Negative	Untest other virus
Male	2.4	Better	Yes	<39	No	No	No	NA	Yes	No	Yes	Yes	No	Yes	Yes	No	Yes	07-27-2009	7.29	56.6	Negative		Yes	07-27-2009	0.21	16	4.3	122	Other bacteria	Staphylococcus hominis	Negative	No		NA	Negative	Untest other virus
Female	0.1	Not improve	Yes	39 to 40	Unknown	No	Yes	No	No	No	No	Yes	No	No	No	No	Yes	07-29-2009	12.92	5.46	Other bacteria	Salmonella Typhi	Yes	07-28-2009	6.1	999	0.1	119	Other bacteria	Salmonella Typhi	Negative	No		NA	Negative	Untest other virus
Male	1.7	Better	Yes	<39	Unknown	No	No	NA	No	No	No	No	No	No	No	No	Yes	07-31-2009	6.77	4.95	Untest		Yes	07-31-2009	0.68	10	5.5	102	Negative		Negative	No		NA	Negative	Untest other virus
Female	42	Better	Yes	<39	No	No	No	NA	Yes	No	No	No	Yes	No	Yes	No	Yes	07-31-2009	11.58	76.7	Untest		Yes	07-31-2009	0.12	40	4.3	121	Negative		Negative	No		NA	Negative	Untest other virus
Male	4	Better	Yes	39 to 40	Unknown	No	No	NA	No	Yes	No	Yes	No	No	No	No	Yes	2009-02-08	8.55	55.1	Untest		Yes	2009-01-08	0.1	7	4.8	127	Negative		Negative	No		NA	Negative	Untest other virus
Male	3.5	Better	Yes	39 to 40	Unknown	No	No	NA	No	Yes	No	Yes	No	No	No	No	Yes	07-31-2009	12.83	86.9	Negative		Yes	2009-02-08	0.12	5	4.8	124	Other bacteria	Staphylococcus epidermidis	Negative	No		NA	Negative	Untest other virus
Female	47	Better	Yes	39 to 40	Yes	No	No	NA	No	No	No	No	No	No	No	No	Yes	2009-01-08	8.64	45	Untest		Yes	2009-03-08	NA	8	NA	NA	Negative		Negative	No		NA	Negative	Untest other virus
Female	79	Better	Yes	<39	Yes	No	No	NA	No	No	No	No	Yes	No	Yes	No	Yes	2009-02-08	10.63	76.6	Untest		Yes	2009-02-08	0.17	2	3.9	121	Negative		Negative	No		NA	Negative	Untest other virus
Male	1.5	Better	No	NA	Unknown	No	Yes	No	No	Yes	No	Yes	No	No	No	No	Yes	2009-06-08	11.83	85.5	Untest		Yes	2009-07-08	0.05	3	3.9	124	Negative		Negative	No		NA	Negative	Untest other virus
Male	37	Better	Yes	39 to 40	No	No	Yes	No	Yes	Yes	No	No	No	No	No	No	Yes	2009-07-08	6.53	62.1	Negative		Yes	2009-08-08	3.9	180	2.5	120	Untest		Negative	No		NA	Negative	Untest other virus
Male	38.2	Better	No	NA	Yes	No	No	NA	No	No	No	Yes	No	No	No	No	Yes	2009-11-08	5.05	62.7	Untest		Yes	2009-12-08	0.43	2	4.3	127	Negative		Negative	No		NA	Negative	Untest other virus
Male	55	Better	No	NA	Yes	No	No	NA	No	No	No	No	No	No	No	No	Yes	08-14-2009	7.67	63.8	Untest		Yes	08-14-2009	0.26	7	5.8	125	Negative		Negative	No		NA	Negative	Untest other virus
Male	53	Better	No	NA	No	No	No	NA	No	No	No	No	No	No	No	No	Yes	08-13-2009	5.07	62.3	Untest		Yes	08-14-2009	0.63	9	4.1	127	Untest		Negative	No		NA	Negative	Untest other virus
Female	2.8	Better	Yes	39 to 40	Unknown	Yes	No	NA	No	No	Yes	Yes	No	No	No	No	Yes	08-17-2009	23.93	39.7	Negative		Yes	08-17-2009	0.72	14	4.6	117	Negative		Negative	No		NA	Negative	Untest other virus
Male	0.4	Better	Yes	39 to 40	Unknown	Yes	Yes	No	Yes	Yes	Yes	Yes	No	No	Yes	No	Yes	08-22-2009	6.24	78.3	Negative		Yes	08-22-2009	0.54	3	14	125	Other bacteria	Staphylococcus warneri	Negative	No		NA	Negative	Untest other virus
Male	8.7	Better	Yes	39 to 40	No	No	Yes	No	Yes	Yes	Yes	Yes	No	No	No	No	Yes	08-22-2009	15.91	89	Untest		Yes	08-22-2009	0.47	7	4.2	120	Negative		Negative	No		NA	Negative	Untest other virus
Male	21.4	Better	Yes	<39	Yes	No	No	NA	No	No	No	No	No	No	No	No	Yes	08-25-2009	10.7	74.8	Untest		Yes	08-25-2009	0.4	3	4.4	123	Negative		Negative	No		NA	Negative	Untest other virus
Male	2.5	Better	Yes	39 to 40	Unknown	No	No	NA	Yes	Yes	Yes	Yes	No	No	No	No	Yes	08-26-2009	9.78	71.5	Untest		Yes	08-27-2009	0.48	10	4.7	123	Negative		Negative	No		NA	Negative	Untest other virus
Female	55	Better	No	NA	Yes	No	Yes	No	No	No	No	No	No	No	No	No	Yes	08-26-2009	8.68	85.5	Negative		Yes	08-26-2009	2.5	180	3.5	115	Negative		Negative	No		NA	Negative	Untest other virus
Female	43	Cure	No	NA	Yes	No	No	NA	Yes	No	No	No	Yes	No	Yes	No	Yes	08-28-2009	7.07	64.8	Untest		Yes	08-28-2009	0.36	70	3.9	126	Negative		Negative	No		NA	Negative	Untest other virus
Male	4	Better	Yes	<39	No	No	No	NA	Yes	Yes	Yes	Yes	No	No	No	No	Yes	08-29-2009	9.43	80.4	Untest		Yes	08-29-2009	0.24	70	1.1	126	Untest		Negative	No		NA	Negative	Untest other virus
Male	0.7	Better	Yes	<39	Unknown	No	Yes	No	Yes	Yes	Yes	Yes	No	No	No	No	Yes	08-29-2009	10.99	86.8	Untest		Yes	08-30-2009	0.49	7	11.5	125	Negative		Negative	No		NA	Negative	Untest other virus
Female	1	Not improve	Yes	<39	Unknown	Yes	Yes	No	Yes	No	Yes	Yes	No	No	No	No	Yes	08-31-2009	NA	NA	Negative		Yes	08-31-2009	NA	16	NA	NA	Negative		Negative	No		NA	Negative	Untest other virus
Female	36	Cure	Yes	<39	No	No	Yes	Yes	Yes	No	Yes	Yes	No	No	No	No	Yes	2009-07-09	19.19	93.1	Untest		Yes	2009-07-09	NA	NA	3.9	125	Other bacteria	Klebsiella pneumoniae	Negative	No		NA	Negative	Untest other virus
Male	40	Better	No	NA	Yes	No	No	NA	Yes	No	No	Yes	No	No	No	No	Yes	2009-11-09	10.52	76.1	Untest		Yes	2009-12-09	NA	6	5.4	124	Negative		Negative	No		NA	Untest	Untest other virus
Female	63	Better	Yes	<39	Yes	No	Yes	No	No	No	No	No	Yes	No	Yes	No	Yes	2009-11-09	5.36	81.7	Negative		Yes	09-14-2009	NA	NA	2.5	126	Fungi	Cryptococcus neoformans	Negative	No		NA	Negative	Untest other virus
Female	0.8	Better	Yes	<39	Unknown	Yes	Yes	No	Yes	Yes	Yes	No	No	No	No	No	Yes	09-17-2009	5.98	38.2	Untest		Yes	09-16-2009	NA	2	4	119	Negative		Negative	No		NA	Negative	Untest other virus
Male	10	Better	Yes	<39	Yes	No	Yes	No	No	No	No	No	No	No	No	No	Yes	09-17-2009	6.94	66.9	Untest		Yes	09-17-2009	0.13	20	3.4	128	Negative		Negative	No		NA	Negative	Untest other virus
Male	80	Better	Yes	<39	Yes	No	No	NA	Yes	No	Yes	No	No	No	No	No	Yes	09-18-2009	12.92	76.5	Negative		Yes	09-19-2009	0.41	7	3.4	103	Negative		Negative	No		NA	Negative	Untest other virus
Female	11	Better	No	NA	No	No	Yes	No	Yes	No	No	Yes	No	No	No	No	Yes	09-22-2009	11.27	85	Untest		Yes	09-22-2009	0.2	3	4.8	119	Negative		Untest	No		NA	Negative	Untest other virus
Male	15	Not improve	Yes	<39	No	No	No	NA	Yes	No	No	No	No	No	No	No	Yes	09-24-2009	10.1	86.5	Negative		Yes	09-23-2009	0.82	999	4.3	115	Negative		Negative	No		NA	Negative	Untest other virus
Female	63.7	Better	Yes	39 to 40	Yes	No	No	NA	Yes	Yes	Yes	Yes	No	No	No	Yes	Yes	09-27-2009	14.38	65	Untest		Yes	09-27-2009	0.46	50	4.2	119	Negative		Negative	No		NA	Negative	Untest other virus
Male	12.7	Better	Yes	<39	Yes	No	No	NA	No	No	No	No	No	No	No	No	Yes	09-28-2009	19.98	40.9	Untest		Yes	09-28-2009	0.21	10	3.7	120	Negative		Negative	No		NA	Negative	Untest other virus
Male	1.7	Better	Yes	<39	Unknown	No	No	NA	No	No	No	Yes	No	No	No	No	Yes	09-26-2009	24.72	90.1	Untest		Yes	09-28-2009	0.13	40	4.3	121	Negative		Negative	No		NA	Negative	Untest other virus
Female	5.8	Better	Yes	>40	Yes	No	Yes	No	Yes	No	Yes	Yes	Yes	No	Yes	No	Yes	2009-02-10	7.89	78.8	Untest		Yes	2009-02-10	0.38	250	4	119	Untest		Negative	No		NA	Negative	Untest other virus
Male	73	Better	Yes	<39	Yes	No	No	NA	Yes	Yes	Yes	No	No	No	Yes	No	Yes	2009-05-10	9.06	90.4	Untest		Yes	2009-06-10	0.15	5	4.6	130	Negative		Negative	No		NA	Negative	Untest other virus
Male	10	Better	Yes	<39	Yes	No	Yes	No	No	No	No	No	No	No	No	No	Yes	10-16-2009	10.83	76.5	Fungi	Cryptococcus neoformans	Yes	10-18-2009	0.3	26	1.8	106	Fungi	Cryptococcus neoformans	Negative	No		NA	Negative	Untest other virus
Male	6.3	Cure	Yes	39 to 40	Yes	No	Yes	No	Yes	Yes	Yes	Yes	Yes	No	Yes	No	Yes	10-17-2009	10.6	88.1	Untest		Yes	10-18-2009	0.08	6	4.6	122	Negative		Negative	No		NA	Negative	Untest other virus
Male	56.1	Better	Yes	39 to 40	Yes	No	No	NA	Yes	Yes	Yes	No	Yes	Yes	Yes	No	Yes	10-19-2009	17.13	90.1	Negative		Yes	10-19-2009	0.39	35	3.8	123	Negative		Negative	No		NA	Negative	Untest other virus
Male	2.1	Not improve	Yes	<39	No	No	No	NA	Yes	Yes	No	No	No	No	No	No	Yes	10-21-2009	19.52	85.1	Negative		Yes	10-22-2009	0.55	130	3	102	Negative		Negative	No		NA	Untest	Untest other virus
Male	65	Better	Yes	<39	No	No	No	NA	No	No	No	No	No	No	No	No	Yes	10-24-2009	16.25	85.6	Negative		Yes	10-26-2009	0.38	20	3.6	115	Negative		Negative	No		NA	Untest	Untest other virus
Male	1.1	Better	Yes	<39	Unknown	No	No	NA	No	No	No	Yes	No	No	No	No	Yes	10-24-2009	4.39	44.8	Untest		Yes	10-27-2009	NA	130	4.3	67	Untest		Negative	No		NA	Untest	Untest other virus
Male	6.4	Better	No	NA	No	Yes	Yes	No	Yes	No	Yes	Yes	No	No	No	No	Yes	10-28-2009	3.45	75.6	Negative		Yes	10-28-2009	0.1	7	3.4	120	Negative		Negative	No		NA	Negative	Untest other virus
Female	5.5	Better	Yes	<39	No	No	Yes	No	Yes	Yes	Yes	Yes	No	No	No	No	Yes	2009-02-11	22.92	95.8	Negative		Yes	2009-03-11	0.13	15	2.5	123	Negative		Negative	No		NA	Negative	Untest other virus
Male	21.1	Better	Yes	<39	Yes	No	Yes	No	Yes	Yes	Yes	Yes	No	No	No	No	Yes	2009-03-11	8.73	76.5	Negative		Yes	2009-03-11	0.26	7	3.7	124	Negative		Negative	No		NA	Untest	Untest other virus
Male	7.3	Better	Yes	<39	No	No	Yes	No	Yes	Yes	Yes	Yes	No	No	No	No	Yes	2009-05-11	5.8	79.3	Negative		Yes	2009-06-11	0.17	590	3.6	123	Negative		Negative	No		NA	Untest	Untest other virus
Female	20.3	Better	Yes	<39	Yes	No	No	NA	No	No	No	No	No	No	No	No	Yes	2009-08-11	14.57	76.6	Untest		Yes	2009-08-11	0.32	7	2.8	117	Negative		Negative	No		NA	Negative	Untest other virus
Male	58	Better	Yes	<39	Yes	No	Yes	No	No	No	No	No	No	No	No	No	Yes	2009-12-11	9.54	55.3	Negative		Yes	11-13-2009	0.37	20	3.7	126	Negative		Negative	No		NA	Negative	Untest other virus
Female	31	Better	Yes	<39	Yes	No	No	NA	No	No	No	No	No	No	No	No	Yes	11-15-2009	5.26	64.2	Negative		Yes	11-17-2009	0.86	170	2.2	108	Negative		Negative	No		NA	Negative	Untest other virus
Female	20.9	Better	No	NA	Yes	No	Yes	No	Yes	Yes	No	No	No	No	Yes	No	Yes	11-15-2009	12.77	79.8	Negative		Yes	11-17-2009	1.31	240	0.1	109	Negative		Negative	No		NA	Negative	Untest other virus
[truncated: 383 more rows]
